# Supplementary material for: Identification of indocyanine green as a STT3B inhibitor against mushroom α-amanitin cytotoxicity
Source: Nat Commun. 2023 May 16;14:2241. doi: 10.1038/s41467-023-37714-3 (PMC10188588; doi:10.1038/s41467-023-37714-3)
Supplement: Supplementary file 3 — Supplementary Dataset 1 [file 41467_2023_37714_MOESM3_ESM.xlsx]

## Sheet: AMA_gene_summary
id	num	pos|score	pos|p-value	pos|fdr	pos|rank	pos|goodsgrna	pos|lfc
Non-Targeting-Control	998	6.66e-23	2.59e-07	0.00099	1	606	0.2716
MGAT1	4	3.88e-09	2.59e-07	0.00099	2	4	9.0633
TAF4	4	7.61e-09	2.59e-07	0.00099	3	3	10.669
WDR81	4	1.93e-08	2.59e-07	0.00099	4	4	8.1997
SLC46A3	4	2.13e-08	2.59e-07	0.00099	5	4	10.169
SPPL3	4	2.23e-07	1.3e-06	0.004125	6	4	8.3403
LAMTOR2	4	9.5e-07	3.37e-06	0.009194	7	4	2.2207
PSENEN	4	1.79e-06	5.96e-06	0.014233	8	3	6.3954
STT3B	4	2.48e-06	8.03e-06	0.017052	9	3	5.7401
KIAA1033	4	5.7e-06	2.15e-05	0.041089	10	4	6.038
TIGD5	4	1.36e-05	5.41e-05	0.094059	11	4	2.4333
TTLL7	4	5.42e-05	0.00021268	0.338696	12	4	1.6967
FABP1	4	8.11e-05	0.00032667	0.438428	13	4	1.4052
PMAIP1	4	8.45e-05	0.00033599	0.438428	14	4	1.5611
HIF3A	4	9.14e-05	0.0003619	0.438428	15	4	1.4463
ZNF134	4	9.29e-05	0.00036708	0.438428	16	4	1.8171
CFAP52	4	0.00010632	0.00041837	0.470297	17	3	4.0604
CTRB1	4	0.00011603	0.00045516	0.483223	18	3	1.8879
COMMD7	4	0.00013015	0.0005137	0.5	19	3	4.1997
COMMD5	4	0.00013253	0.00052329	0.5	20	3	1.4902
AK4	4	0.0001388	0.00055049	0.500943	21	4	1.2834
PER3	4	0.00014999	0.00059401	0.508434	22	3	3.7951
PIANP	4	0.00015954	0.00062561	0.508434	23	3	3.508
SLITRK3	4	0.00018224	0.00069711	0.508434	24	4	2.4123
RPS6KA5	4	0.00018275	0.00069815	0.508434	25	4	1.4417
ZNF317	4	0.00018554	0.00070436	0.508434	26	3	0.34811
FAM196B	4	0.00018991	0.00071835	0.508434	27	4	2.4064
ZNF280B	4	0.00020018	0.00075514	0.515382	28	3	3.0479
NUDT12	4	0.0002109	0.00079814	0.525947	29	3	2.0796
ACOT1	4	0.00029155	0.0010795	0.6341	30	2	-0.17337
CLMN	4	0.00029606	0.0010966	0.6341	31	4	3.2209
ANKHD1-EIF4EBP3	4	0.00030446	0.0011261	0.6341	32	4	1.4638
PPP3CA	4	0.00030498	0.0011282	0.6341	33	2	2.5695
EIF2AK4	4	0.00032513	0.0012017	0.65467	34	4	1.2489
INPP5D	4	0.00033473	0.0012333	0.65467	35	3	1.7638
DAAM2	4	0.00034455	0.0012675	0.65467	36	2	0.43538
WDR91	4	0.00036246	0.0013318	0.660447	37	2	2.7101
STARD3NL	4	0.00039756	0.0014567	0.695916	38	3	0.84186
DCBLD2	4	0.00045055	0.0016603	0.751597	39	3	1.2677
KIAA1958	4	0.00045583	0.0016805	0.751597	40	2	2.4118
BAP1	3	0.00045719	0.0013479	0.660447	41	1	-0.29771
VAC14	4	0.00049807	0.0018297	0.751597	42	4	1.8006
FAM21C	4	0.00049928	0.0018333	0.751597	43	3	2.7045
FAM45A	4	0.00050503	0.0018504	0.751597	44	3	2.7473
COMMD3	4	0.00051517	0.0018888	0.751597	45	3	3.4733
GUCY1B3	4	0.000521	0.0019126	0.751597	46	3	2.7986
GLG1	4	0.0005216	0.0019131	0.751597	47	3	1.9197
RPS24	2	0.00054333	0.0010701	0.6341	48	1	6.7172
QRFPR	4	0.00054848	0.0020043	0.751597	49	4	0.96723
B9D1	4	0.00055654	0.0020364	0.751597	50	3	0.72904
ITGB3	4	0.00055823	0.0020447	0.751597	51	3	2.3501
C18orf8	4	0.00058736	0.0021509	0.751597	52	3	2.5237
OR2T5	4	0.00063647	0.0023224	0.751597	53	3	2.1754
RAB3B	4	0.00063748	0.0023271	0.751597	54	3	1.8947
CHST7	4	0.00063809	0.0023297	0.751597	55	3	2.6468
CCDC85A	4	0.00065583	0.0023918	0.751597	56	4	3.426
ZNF83	4	0.0006559	0.0023918	0.751597	57	4	1.3354
CCDC53	4	0.00066093	0.0024097	0.751597	58	4	3.8117
MGEA5	4	0.00066253	0.0024141	0.751597	59	1	-0.73654
RALGAPB	4	0.00066326	0.0024167	0.751597	60	4	2.5986
MGAM	4	0.00070272	0.0025623	0.771135	61	3	1.6125
FNDC9	4	0.00071551	0.0026151	0.771135	62	2	0.24786
ANXA13	4	0.00071912	0.0026229	0.771135	63	4	0.9692
FAM209B	4	0.00073356	0.0026781	0.775428	64	4	2.6887
CHMP4C	3	0.00073541	0.0021152	0.751597	65	2	0.82074
SMOX	4	0.0007661	0.0027882	0.785891	66	4	1.7817
SLC35D1	4	0.0007685	0.0027965	0.785891	67	1	-0.074462
NPY	4	0.00082148	0.00297	0.818741	68	2	0.23752
ELAVL1	4	0.00082872	0.0029991	0.818741	69	4	1.5846
ZDHHC5	3	0.00085463	0.0024385	0.751597	70	2	1.2488
PDP1	4	0.00087446	0.0031731	0.8362	71	3	1.519
DEGS2	4	0.00088049	0.0032016	0.8362	72	2	1.7463
NLGN4Y	4	0.00090818	0.0032814	0.8362	73	3	1.1575
CAV3	4	0.00091418	0.0033032	0.8362	74	4	1.2256
ZC2HC1B	4	0.00092744	0.0033545	0.8362	75	3	1.7583
CCL27	4	0.00095067	0.0034389	0.8362	76	4	1.4992
SMARCA5	4	0.00095199	0.0034433	0.8362	77	2	1.6958
UCP3	4	0.00095791	0.0034679	0.8362	78	2	1.1402
FOXL1	4	0.00096132	0.0034783	0.8362	79	3	2.3415
BAX	4	0.00096788	0.0035006	0.8362	80	4	1.6424
BUB1	4	0.0010048	0.0036306	0.843273	81	3	3.1766
TMEM133	4	0.00101	0.0036467	0.843273	82	4	1.411
RAD23A	4	0.0010373	0.0037488	0.843273	83	4	1.3053
VMO1	4	0.0010385	0.0037508	0.843273	84	4	1.2024
C19orf47	4	0.0010385	0.0037508	0.843273	85	3	1.6781
DYSF	4	0.0010487	0.0037959	0.843484	86	4	1.2851
CADPS	4	0.0011266	0.0040762	0.870362	87	3	1.1879
CAPN12	4	0.0011335	0.0040995	0.870362	88	3	1.8306
CDK16	4	0.0011366	0.0041078	0.870362	89	4	1.1763
TRERF1	4	0.0011461	0.0041446	0.870362	90	4	0.90802
TRIM16	4	0.0011923	0.0043047	0.892313	91	2	0.25308
LPL	4	0.0012013	0.0043425	0.892313	92	4	1.2355
HIST1H2AJ	4	0.0012294	0.0044326	0.892585	93	4	2.4611
CDRT1	4	0.0012338	0.0044482	0.892585	94	3	2.4763
TAOK2	4	0.0012453	0.0044839	0.892585	95	4	0.54604
RELB	4	0.001296	0.0046565	0.908861	96	4	1.1932
C19orf71	4	0.0012982	0.0046637	0.908861	97	2	0.088019
TMEM35	4	0.0013182	0.0047295	0.908861	98	4	1.476
TTC9C	4	0.0013249	0.0047559	0.908861	99	2	1.0444
PSMB9	4	0.0013512	0.0048399	0.915744	100	3	1.5622
IRAK1	4	0.001401	0.0050181	0.916124	101	4	1.0549
OR1D5	4	0.0014034	0.0050238	0.916124	102	4	1.2012
LOC101927322	4	0.0014042	0.0050269	0.916124	103	3	0.73354
MPST	4	0.0014071	0.0050337	0.916124	104	3	1.137
STX6	3	0.0014109	0.003971	0.870362	105	2	0.90923
ALG10	4	0.0014616	0.0052197	0.924017	106	4	1.4522
SSC5D	4	0.0014635	0.0052285	0.924017	107	4	2.3047
PKMYT1	4	0.0014772	0.0052704	0.924017	108	2	1.1193
CXCL12	4	0.0015101	0.0053906	0.926259	109	3	1.3077
FAM32A	4	0.0015311	0.0054689	0.926259	110	3	1.8974
PLAC8L1	4	0.0015429	0.0055031	0.926259	111	4	1.1376
PRMT2	4	0.0015546	0.0055461	0.926259	112	4	1.7594
CELF2	4	0.0015599	0.0055616	0.926259	113	4	1.3409
MEF2BNB	4	0.001563	0.005574	0.926259	114	3	1.3706
RAD18	4	0.001616	0.0057704	0.93998	115	1	-0.19837
MIOS	4	0.0016586	0.0059165	0.93998	116	3	2.0911
DLG5	4	0.001668	0.0059486	0.93998	117	3	1.3863
CCDC93	4	0.0016689	0.0059517	0.93998	118	1	-0.47465
ZNRF3	4	0.001704	0.0060745	0.942906	119	4	1.003
TAF3	4	0.0017219	0.0061377	0.942906	120	1	-0.27823
DHRS4L1	4	0.0017255	0.0061559	0.942906	121	4	0.97107
CASP2	4	0.001768	0.0063046	0.942906	122	3	1.1777
RGS20	4	0.0017748	0.0063227	0.942906	123	1	-0.74929
ATXN7	3	0.001823	0.0051471	0.924017	124	2	1.8978
TBR1	4	0.0018278	0.0064973	0.942906	125	2	0.44037
PUSL1	4	0.0018576	0.0066144	0.942906	126	3	1.5139
CTDNEP1	4	0.0018653	0.0066393	0.942906	127	4	1.9361
TOM1L2	4	0.0019145	0.0068273	0.942906	128	4	1.3177
ZNF592	4	0.0019337	0.0068942	0.942906	129	2	0.86593
TCTE1	4	0.0019345	0.0068957	0.942906	130	4	1.0118
BMP2K	4	0.0019517	0.0069537	0.942906	131	4	0.98311
FIG4	4	0.0019712	0.0070211	0.942906	132	3	1.1262
CA12	4	0.0019866	0.0070796	0.942906	133	1	-0.93776
ZNF267	3	0.0020045	0.0056435	0.929712	134	3	2.3104
CHAC1	4	0.0020082	0.0071589	0.942906	135	3	1.7789
MAPK10	4	0.002013	0.0071833	0.942906	136	4	1.1877
FOPNL	4	0.002023	0.0072159	0.942906	137	4	1.2435
SULT1A2	4	0.0020372	0.0072698	0.942906	138	3	1.2382
BBS2	4	0.0020395	0.0072807	0.942906	139	2	0.40951
C19orf57	4	0.0020587	0.007348	0.942906	140	4	1.5501
RAB27B	4	0.0020606	0.0073537	0.942906	141	3	1.3334
IMPG1	4	0.0020651	0.0073745	0.942906	142	2	0.96146
TMEM64	4	0.0020665	0.0073791	0.942906	143	3	1.6144
HOMER1	4	0.0020704	0.0073962	0.942906	144	4	1.571
NHSL2	4	0.0020737	0.0074029	0.942906	145	3	1.2524
INTS10	3	0.0020861	0.0058574	0.93998	146	2	2.7508
KLHL23	4	0.0020862	0.007448	0.942906	147	4	1.6777
B3GALNT1	4	0.0020872	0.0074532	0.942906	148	3	1.7064
TJP3	4	0.0020925	0.0074719	0.942906	149	3	0.80502
BPGM	4	0.0020995	0.0074998	0.942906	150	4	1.1239
WDR6	4	0.0021454	0.0076729	0.943505	151	4	1.1379
PRAMEF20	4	0.0021477	0.0076812	0.943505	152	4	1.1852
ORAI1	4	0.0021758	0.0077791	0.943505	153	4	1.4295
SNX12	4	0.0021759	0.0077796	0.943505	154	4	1.1143
ANKRD50	4	0.0021983	0.0078635	0.943505	155	1	-0.12766
S100A14	4	0.0022292	0.0079812	0.943505	156	4	1.4601
ONECUT3	4	0.0022347	0.008005	0.943505	157	4	1.0004
DHRS9	4	0.002244	0.008033	0.943505	158	4	0.78125
MMGT1	4	0.0022698	0.0081241	0.943505	159	4	1.332
SLC26A1	4	0.0022984	0.0082262	0.943505	160	3	1.6524
KCNK16	4	0.0023042	0.008249	0.943505	161	2	0.8191
DDN	4	0.0023571	0.0084272	0.943505	162	3	1.3589
NTN3	4	0.0023809	0.0085091	0.943505	163	4	1.0373
ZNF697	4	0.002381	0.0085096	0.943505	164	3	1.4497
FGF1	4	0.0023872	0.0085335	0.943505	165	2	0.90044
PITX1	4	0.0024021	0.0085803	0.943505	166	4	1.6499
JMJD7-PLA2G4B	4	0.00241	0.0086008	0.943505	167	3	1.205
OSBPL5	4	0.0024119	0.0086112	0.943505	168	3	1.505
FAM151B	4	0.0024321	0.0086858	0.943505	169	3	1.8933
VPS4A	4	0.0024479	0.0087397	0.943505	170	4	1.2453
YPEL4	4	0.0024508	0.0087516	0.943505	171	4	1.3826
CLINT1	4	0.0024524	0.0087562	0.943505	172	4	1.8787
OR5AP2	4	0.0024548	0.0087676	0.943505	173	3	1.1879
VDAC1	4	0.0024629	0.0087899	0.943505	174	1	-1.0191
OR8B3	4	0.0024846	0.0088619	0.943505	175	3	1.4084
GABRG1	4	0.0025158	0.0089599	0.943505	176	2	0.21568
LCP2	4	0.0025168	0.0089624	0.943505	177	3	1.2563
RGL4	4	0.0025228	0.0089858	0.943505	178	4	1.2021
NPTXR	4	0.002574	0.0091453	0.947151	179	3	1.2242
RNF138	4	0.0025879	0.0091935	0.947151	180	4	1.745
TTR	4	0.0026013	0.009249	0.947151	181	3	1.1346
TVP23C	3	0.0026021	0.0072542	0.942906	182	1	-0.24686
ZNF853	4	0.0026024	0.0092521	0.947151	183	3	1.3437
C17orf58	4	0.0026178	0.009308	0.947151	184	4	1.5165
FAM132B	4	0.0026217	0.0093179	0.947151	185	1	-0.20144
HSBP1	4	0.0026746	0.0094769	0.957571	186	4	0.73835
GOLGA8O	3	0.0026925	0.0074988	0.942906	187	2	1.9006
TRIM50	4	0.0027326	0.0096826	0.957571	188	4	0.90245
RPP25	4	0.0027715	0.009823	0.957571	189	2	0.95624
PCNXL3	4	0.0027981	0.0099173	0.957571	190	2	0.97023
PRRT1	4	0.0028015	0.0099282	0.957571	191	3	1.4645
ARHGAP42	4	0.0028333	0.010041	0.957571	192	3	1.721
PHLPP1	4	0.0028686	0.010167	0.957571	193	2	0.7693
TPD52	4	0.0028862	0.010229	0.957571	194	3	0.35603
MBTPS1	3	0.0029196	0.0081324	0.943505	195	1	-3.0898
ECHDC2	4	0.0029391	0.010417	0.957571	196	4	1.0595
UCN	4	0.0029466	0.010439	0.957571	197	3	1.5528
AMICA1	4	0.002992	0.010594	0.957571	198	2	0.29173
MYO5A	4	0.002997	0.01061	0.957571	199	4	1.3932
DIP2C	4	0.0030024	0.010632	0.957571	200	4	0.96374
NF2	4	0.0030297	0.010714	0.957571	201	4	1.481
CACNB4	4	0.0030328	0.010721	0.957571	202	2	1.0933
LAD1	4	0.0030364	0.010733	0.957571	203	3	1.1678
SNRPA1	3	0.0030413	0.0084609	0.943505	204	3	3.4242
NPY1R	4	0.003113	0.010997	0.957571	205	4	1.4608
AHCYL2	4	0.0031306	0.011062	0.957571	206	4	1.1929
GDI2	4	0.0031507	0.011135	0.957571	207	2	0.10208
ANKRD26	4	0.0031662	0.0112	0.957571	208	4	0.92321
HSD17B13	4	0.0031754	0.011234	0.957571	209	4	0.90874
HDAC11	4	0.003201	0.011318	0.957571	210	4	1.1126
KRT17	4	0.0032024	0.011321	0.957571	211	4	1.8132
CXXC1	4	0.0032036	0.011324	0.957571	212	2	0.58835
COL23A1	4	0.0032192	0.011376	0.957571	213	4	1.5932
CHST13	4	0.0032577	0.011518	0.957571	214	4	0.99616
BSN	4	0.0032824	0.011602	0.957571	215	4	1.3519
BEX4	4	0.0033093	0.011685	0.957571	216	4	0.72782
S1PR3	4	0.0033211	0.011724	0.957571	217	4	1.0657
TOMM70A	4	0.0033453	0.011805	0.957571	218	3	2.4399
CAPN3	4	0.0033489	0.011819	0.957571	219	3	1.4392
ARHGEF15	4	0.0033622	0.011867	0.957571	220	3	0.74734
PRPS1	4	0.0033927	0.011962	0.957571	221	3	1.6445
TMEM95	4	0.0034147	0.012036	0.957571	222	2	-0.38682
DHRS7C	4	0.0034151	0.012037	0.957571	223	3	1.0708
MMACHC	4	0.0034368	0.012115	0.957571	224	2	1.4608
CLEC1A	4	0.0034626	0.012208	0.957571	225	3	1.108
TADA2A	4	0.0034861	0.012287	0.957571	226	4	1.3189
ACVRL1	4	0.0035209	0.012405	0.957571	227	3	0.84281
OR6C76	4	0.0035357	0.012451	0.957571	228	4	1.6131
ST8SIA2	4	0.0035369	0.012456	0.957571	229	2	1.2192
SNX13	4	0.0035528	0.012505	0.957571	230	4	0.83492
TMEM127	4	0.0035559	0.012517	0.957571	231	4	0.82645
P4HA1	4	0.0035706	0.012565	0.957571	232	2	-0.91531
PRSS41	4	0.0035737	0.012575	0.957571	233	3	1.1167
SLC44A2	4	0.0035781	0.012586	0.957571	234	2	0.65846
TM4SF4	4	0.0036045	0.012678	0.957571	235	2	1.1329
TMEM255B	4	0.0036219	0.01274	0.957571	236	4	1.4844
PRKCQ	4	0.0036266	0.012758	0.957571	237	4	1.2775
GPR68	4	0.0036321	0.012781	0.957571	238	4	1.9127
VHL	4	0.0036536	0.012852	0.957571	239	3	1.3561
ZNF292	4	0.0036795	0.012934	0.957571	240	3	0.61859
ERC1	4	0.003685	0.012949	0.957571	241	4	1.0173
IZUMO1	4	0.0037086	0.013037	0.957571	242	4	1.6725
BCL2	4	0.0037323	0.013115	0.957571	243	4	1.4205
KIRREL2	4	0.0037683	0.013233	0.957571	244	3	1.1623
CHD3	4	0.0037852	0.013295	0.957571	245	1	-1.6599
TP53BP1	4	0.0037989	0.013335	0.957571	246	4	2.1093
DNMT3A	4	0.0038021	0.013341	0.957571	247	4	1.0816
FAM83E	4	0.0038379	0.013465	0.957571	248	4	0.89966
TMEM160	4	0.0039314	0.013758	0.957571	249	3	1.7765
CTAGE8	4	0.0039328	0.013763	0.957571	250	4	0.81094
ARMCX6	4	0.0039438	0.013797	0.957571	251	2	0.82039
SIGLEC6	4	0.0039553	0.013836	0.957571	252	3	1.3605
TRMT1	4	0.0039829	0.013943	0.957571	253	2	1.1125
PRCC	4	0.0039966	0.013992	0.957571	254	1	-0.95396
TBC1D24	4	0.0040426	0.014152	0.957571	255	3	1.8973
TMEM132D	4	0.0040495	0.014176	0.957571	256	1	-1.1084
MTMR6	4	0.0040517	0.014185	0.957571	257	3	1.5872
SMDT1	4	0.0040562	0.014199	0.957571	258	3	2.0745
GGA2	4	0.0040789	0.014274	0.957571	259	4	1.3922
RPRD1B	3	0.004085	0.011265	0.957571	260	2	2.3737
MAGEA4	4	0.0041011	0.014353	0.957571	261	4	0.8534
FAM114A1	4	0.0041265	0.01444	0.957571	262	3	1.2491
PIGV	4	0.0041521	0.014519	0.957571	263	4	1.0484
FURIN	4	0.0041552	0.014527	0.957571	264	3	1.481
ZNF750	4	0.0041773	0.014596	0.957571	265	4	1.2322
ZNF85	4	0.004179	0.0146	0.957571	266	4	1.7942
NTN1	4	0.0041851	0.014626	0.957571	267	4	1.138
ODF3B	4	0.0042081	0.014709	0.957571	268	1	-2.6687
LOC100287036	4	0.0042114	0.014719	0.957571	269	4	0.84417
NELFCD	3	0.0042286	0.011646	0.957571	270	2	1.6373
MAP1B	4	0.0042399	0.014809	0.957571	271	2	0.92623
CERS2	4	0.0042609	0.01488	0.957571	272	1	-3.5663
KHDC1	4	0.0042882	0.014971	0.957571	273	3	1.1439
SPN	4	0.0043024	0.015019	0.957571	274	4	2.2696
STX18	4	0.0043137	0.015051	0.957571	275	1	-0.62609
VPS37B	4	0.0043182	0.015065	0.957571	276	3	1.6249
PACSIN1	4	0.0043218	0.015078	0.957571	277	2	0.96406
NAGLU	4	0.0043666	0.015228	0.957571	278	4	0.44048
DUSP2	4	0.0043777	0.015257	0.957571	279	4	1.0596
ABCD4	4	0.0043786	0.015261	0.957571	280	4	1.6877
ZBTB17	3	0.0043996	0.012141	0.957571	281	3	1.3086
HIST1H2AH	4	0.0044194	0.015381	0.957571	282	2	-0.014973
TUSC1	4	0.0044723	0.015562	0.957571	283	3	1.5782
ARHGEF10L	4	0.0044799	0.015587	0.957571	284	4	1.2206
NT5DC3	4	0.0044869	0.015615	0.957571	285	4	1.1226
KNOP1	4	0.0045183	0.015726	0.957571	286	4	1.2269
CHST6	4	0.0045214	0.015738	0.957571	287	4	1.5007
BCO2	4	0.0045251	0.015749	0.957571	288	2	0.02711
P2RY6	4	0.0045424	0.015806	0.957571	289	2	0.22599
MARCKSL1	4	0.0045762	0.015912	0.957571	290	3	1.4479
TRIM23	4	0.0045778	0.01592	0.957571	291	3	1.2157
LOC102724957	4	0.0045779	0.015921	0.957571	292	2	0.11994
S100P	4	0.0046008	0.015999	0.957571	293	3	1.3063
RASSF4	4	0.0046101	0.016027	0.957571	294	3	1.0353
ZBED4	4	0.0046264	0.016079	0.957571	295	4	0.62925
VCX2	4	0.0046305	0.016093	0.957571	296	3	0.96812
COMMD10	4	0.0046308	0.016094	0.957571	297	3	1.2046
GNA14	4	0.0046356	0.016112	0.957571	298	2	0.88491
PQLC2	4	0.0046654	0.016206	0.957571	299	2	0.64239
SMIM10	4	0.0046821	0.016262	0.957571	300	4	1.0217
KLK15	4	0.0046836	0.016266	0.957571	301	3	1.2419
SLC10A6	4	0.004685	0.016271	0.957571	302	4	0.98133
CPSF3L	3	0.0047348	0.013083	0.957571	303	3	2.8261
TAP2	4	0.0047364	0.016458	0.957571	304	3	1.3908
CRYBA4	4	0.0047372	0.01646	0.957571	305	3	1.21
STON1	4	0.0047406	0.016472	0.957571	306	4	1.4954
TBC1D2B	4	0.004764	0.016554	0.957571	307	2	0.52083
MIER3	4	0.0048159	0.016737	0.957571	308	3	1.898
METTL22	4	0.0048348	0.016793	0.957571	309	4	1.2639
HRNR	4	0.0048455	0.016831	0.957571	310	3	1.3184
ZNF43	4	0.004868	0.016904	0.957571	311	3	1.4915
LAIR2	4	0.0048811	0.016948	0.957571	312	2	0.65489
SHROOM3	4	0.0048882	0.016973	0.957571	313	3	1.5045
ARMCX4	4	0.0048949	0.016998	0.957571	314	2	0.43753
OPRM1	4	0.0049036	0.017023	0.957571	315	3	1.1176
PBX2	4	0.004921	0.017083	0.957571	316	4	0.91595
HOXB1	4	0.0049348	0.017128	0.957571	317	4	0.85512
ZNF619	4	0.0049657	0.01722	0.957571	318	3	1.9238
RIC8B	4	0.0050072	0.017352	0.957571	319	4	1.4684
ITGB3BP	4	0.0050437	0.017486	0.957571	320	2	1.0496
GPRC5B	4	0.0050534	0.017513	0.957571	321	3	0.78449
MBLAC1	4	0.0050734	0.01758	0.957571	322	4	0.99667
SLC22A7	4	0.0051062	0.017693	0.957571	323	2	-0.044062
LGALSL	4	0.0051104	0.017706	0.957571	324	3	0.91841
C10orf90	4	0.0051238	0.017748	0.957571	325	2	1.3733
RABAC1	4	0.0051327	0.017771	0.957571	326	2	0.86906
CINP	4	0.005155	0.017832	0.957571	327	2	0.4358
NLK	4	0.005159	0.017845	0.957571	328	3	0.99276
OR11H12	4	0.005178	0.017909	0.957571	329	3	1.1866
AKR1E2	4	0.0052089	0.018025	0.957571	330	4	1.0639
DEF6	4	0.0052118	0.018031	0.957571	331	4	1.4824
C11orf24	4	0.0052224	0.018067	0.957571	332	3	0.94608
LCE1B	4	0.0052448	0.018149	0.957571	333	4	1.1152
SPAG4	4	0.0052646	0.018213	0.957571	334	1	-0.83267
TTF1	4	0.0052721	0.018231	0.957571	335	2	1.8452
NEK8	4	0.005298	0.018323	0.957571	336	4	1.1708
RTN1	4	0.0053174	0.018382	0.957571	337	2	0.19416
MTRF1L	4	0.0053197	0.018391	0.957571	338	3	1.6078
TNXB	4	0.0053288	0.01842	0.957571	339	3	2.0206
PAGE1	4	0.0053521	0.018496	0.957571	340	4	0.83217
TOR3A	4	0.0053605	0.018523	0.957571	341	4	1.0376
MUC13	4	0.0053702	0.018552	0.957571	342	3	1.718
ARSI	4	0.005391	0.018616	0.957571	343	4	1.5833
PURB	4	0.0053979	0.018638	0.957571	344	4	1.5885
NKX2-3	4	0.0054016	0.018651	0.957571	345	3	1.0955
STARD5	4	0.0054034	0.01866	0.957571	346	3	1.3563
UPF1	3	0.0054176	0.01489	0.957571	347	2	1.3282
TM9SF3	4	0.005423	0.01873	0.957571	348	2	0.42063
DMRTC2	4	0.005429	0.018756	0.957571	349	4	1.2122
MYL12B	4	0.0054453	0.018814	0.957571	350	2	0.62011
FGFR3	4	0.0054776	0.018914	0.957571	351	2	1.0284
XCR1	4	0.0054844	0.018935	0.957571	352	4	1.2193
CA5A	4	0.0055101	0.019029	0.957571	353	4	1.8028
FAM180B	4	0.0055284	0.019088	0.957571	354	3	1.7143
STAT2	4	0.0055286	0.019088	0.957571	355	2	0.067245
PAFAH2	4	0.0055608	0.019179	0.957571	356	3	1.0966
PGAM5	4	0.0055747	0.019226	0.957571	357	3	1.5247
JAKMIP1	4	0.0055807	0.019249	0.957571	358	3	1.222
CORO2B	4	0.0055814	0.019251	0.957571	359	2	0.31494
DNASE2	4	0.0056051	0.019325	0.957571	360	4	0.75329
PRSS37	4	0.0056705	0.019547	0.957571	361	4	0.70783
NFE2L3	4	0.0056745	0.019558	0.957571	362	3	1.7465
PREP	4	0.005687	0.019596	0.957571	363	2	-0.13816
STT3A	4	0.0056972	0.019631	0.957571	364	3	1.3846
BPTF	4	0.0057233	0.01972	0.957571	365	4	1.4376
CEBPA	4	0.0057385	0.019769	0.957571	366	2	0.92151
TEX15	4	0.0057621	0.019837	0.957571	367	2	0.9577
TTLL10	4	0.0057797	0.019885	0.957571	368	4	0.92209
TMEM62	4	0.0057925	0.01993	0.957571	369	2	0.047648
CD300A	4	0.0057942	0.019937	0.957571	370	3	1.2406
GPD1L	4	0.0058094	0.019985	0.957571	371	2	0.66906
NHLRC1	4	0.0058322	0.020059	0.957571	372	4	0.95063
SOSTDC1	4	0.0058379	0.020075	0.957571	373	2	0.17495
ZNF584	4	0.0058536	0.020126	0.957571	374	3	1.4014
TRIM2	4	0.0058849	0.020239	0.957571	375	4	1.0183
EFHC1	4	0.0058941	0.020271	0.957571	376	3	1.8361
C5orf24	4	0.0058981	0.020284	0.957571	377	1	-0.751
RFX3	4	0.0059154	0.020346	0.957571	378	4	0.74369
MPV17L2	4	0.0059324	0.020408	0.957571	379	4	1.2783
GUCD1	4	0.0059428	0.020449	0.957571	380	2	0.94537
NRIP1	4	0.0059503	0.020472	0.957571	381	3	1.1654
MRPL40	4	0.0059932	0.020627	0.957571	382	3	1.8009
ICOS	4	0.0059972	0.020637	0.957571	383	4	1.1721
CCZ1	4	0.0060037	0.020664	0.957571	384	4	1.208
NOA1	4	0.0060053	0.020671	0.957571	385	3	2.1855
UPP1	4	0.0060155	0.020706	0.957571	386	4	1.0439
CTXN3	4	0.0060564	0.020846	0.957571	387	1	-0.87391
G6PC	4	0.0060926	0.020953	0.957571	388	4	1.0679
SLC46A2	4	0.0061092	0.021007	0.957571	389	3	1.335
CACUL1	4	0.0061285	0.021062	0.957571	390	4	1.1947
HP1BP3	4	0.006162	0.021179	0.957571	391	3	1.0739
FLT3	4	0.0061868	0.021256	0.957571	392	4	0.75708
COMMD8	4	0.0062148	0.021343	0.957571	393	1	-0.3918
PCSK4	4	0.0062189	0.021357	0.957571	394	3	0.86433
TIGD3	4	0.0062467	0.021456	0.957571	395	4	1.2927
PCBP4	4	0.0062675	0.021517	0.957571	396	2	0.68677
KLK10	4	0.0062738	0.021539	0.957571	397	4	1.1596
CYBB	3	0.0062858	0.01717	0.957571	398	3	1.5754
ZSCAN32	4	0.0062877	0.021571	0.957571	399	3	1.1349
GPRASP1	4	0.0063203	0.021679	0.957571	400	3	0.8571
C1orf122	4	0.006332	0.021711	0.957571	401	3	1.4888
TMEM104	4	0.0063331	0.021715	0.957571	402	4	1.178
RPGR	4	0.0063522	0.02178	0.957571	403	4	1.3442
CCDC155	4	0.006373	0.021849	0.957571	404	3	1.032
HCRT	4	0.0063766	0.021864	0.957571	405	2	0.82973
SBSPON	4	0.0064258	0.022016	0.957571	406	2	-1.1044
TMC6	4	0.0064262	0.022017	0.957571	407	3	1.0805
KIAA1024L	4	0.0064277	0.022022	0.957571	408	4	1.1149
GALP	4	0.0064421	0.022073	0.957571	409	4	1.4219
SKA3	4	0.0064786	0.022182	0.957571	410	1	0.10849
FGFR1	4	0.006481	0.022191	0.957571	411	2	1.4937
SCGB1C1	4	0.0064925	0.02223	0.957571	412	3	1.1967
SLC35D3	4	0.006511	0.022287	0.957571	413	2	0.97249
TFR2	4	0.0065172	0.022312	0.957571	414	4	1.231
NEK6	4	0.0065234	0.022334	0.957571	415	3	1.5319
UAP1	4	0.0065452	0.0224	0.957571	416	4	0.67513
NRDE2	4	0.0065762	0.022501	0.957571	417	2	0.40708
RNFT2	4	0.0065806	0.022512	0.957571	418	4	0.68117
UTRN	4	0.0065841	0.022524	0.957571	419	1	-0.49141
CLUAP1	4	0.0066064	0.022595	0.957571	420	4	0.85231
PAQR7	4	0.0066368	0.022699	0.957571	421	2	0.29803
C22orf15	4	0.0066822	0.022851	0.957571	422	4	1.1837
LOC100129083	4	0.0066982	0.02291	0.957571	423	3	1.1427
UVSSA	4	0.0067003	0.022917	0.957571	424	4	1.673
MAL2	4	0.0067423	0.023072	0.957571	425	3	0.44972
TSPAN7	4	0.006835	0.023346	0.957571	426	3	1.0575
LIN7B	4	0.0068376	0.023352	0.957571	427	3	1.1328
MYO1G	4	0.0068478	0.023389	0.957571	428	2	0.26575
GLT1D1	4	0.0068556	0.023414	0.957571	429	4	0.87211
SLC16A5	4	0.0068607	0.023431	0.957571	430	3	0.91598
ELSPBP1	4	0.0068761	0.023473	0.957571	431	2	-1.3264
GMEB2	4	0.0068796	0.023485	0.957571	432	4	0.9659
SMAP1	4	0.0068923	0.023526	0.957571	433	4	0.56077
H2AFB3	4	0.0069006	0.02355	0.957571	434	1	-1.9214
MTRNR2L10	4	0.0069294	0.023636	0.957571	435	4	1.6349
AP1AR	4	0.0069327	0.023648	0.957571	436	3	0.93684
PRMT7	4	0.0069495	0.023696	0.957571	437	4	1.5391
APOA4	4	0.0069531	0.023707	0.957571	438	3	1.2201
FIGF	4	0.0069533	0.023707	0.957571	439	2	0.0093832
DNAJB11	4	0.0069703	0.023775	0.957571	440	4	1.9277
AKR1C3	4	0.0069767	0.023796	0.957571	441	4	1.8441
SLC16A6	4	0.006994	0.02386	0.957571	442	3	1.6607
ESX1	4	0.007006	0.023901	0.957571	443	4	0.90361
CDH15	4	0.0070102	0.023914	0.957571	444	2	1.0891
HNRNPCL4	4	0.0070122	0.02392	0.957571	445	4	1.4802
KCNK15	4	0.0070588	0.024069	0.957571	446	3	0.77563
DCAF4L2	4	0.0070741	0.024121	0.957571	447	3	1.1096
NT5E	4	0.0070986	0.024205	0.957571	448	3	0.93489
OFD1	4	0.0071038	0.024225	0.957571	449	2	0.57168
RBM3	4	0.0071115	0.024251	0.957571	450	3	1.0548
C19orf43	4	0.0071133	0.024254	0.957571	451	3	2.1072
LRRTM2	4	0.0071169	0.024266	0.957571	452	4	0.69781
KRTAP15-1	4	0.0071299	0.024314	0.957571	453	3	1.0158
LRRC30	4	0.0071404	0.024348	0.957571	454	2	0.45234
WDR18	3	0.0071484	0.019436	0.957571	455	2	2.6927
PITPNM3	4	0.0071526	0.02439	0.957571	456	3	0.96164
PRADC1	4	0.0071899	0.02451	0.957571	457	4	0.83982
VSIG10	4	0.0072292	0.024622	0.957571	458	4	0.98528
NR4A3	4	0.0072306	0.024624	0.957571	459	4	0.98611
GALK2	4	0.007256	0.024712	0.957571	460	3	1.6521
SCNN1B	4	0.0072697	0.024752	0.957571	461	3	0.52724
TBX19	4	0.0073192	0.024911	0.957571	462	2	0.85374
OR4X1	4	0.0073224	0.024925	0.957571	463	1	0.000325
SLC20A2	4	0.0073269	0.024938	0.957571	464	3	0.83447
BLK	4	0.0073491	0.025005	0.957571	465	4	1.1784
NEK4	4	0.0073656	0.025046	0.957571	466	4	0.92611
COMMD3-BMI1	4	0.0073751	0.025077	0.957571	467	3	1.3213
FAM96A	4	0.0074049	0.025169	0.957571	468	3	1.0975
PDCD5	4	0.0074094	0.025187	0.957571	469	3	1.3392
HHEX	4	0.007415	0.025207	0.957571	470	4	0.95137
ASPG	4	0.0074307	0.025249	0.957571	471	3	1.6857
TMLHE	4	0.0074566	0.025331	0.957571	472	4	1.4766
SLC9A9	4	0.0074768	0.025404	0.957571	473	3	1.5781
CNKSR1	4	0.0074806	0.025412	0.957571	474	2	0.22556
DTWD1	4	0.0075092	0.02551	0.957571	475	4	1.402
SSX4	4	0.0075333	0.02558	0.957571	476	1	-0.31452
SCAP	4	0.007543	0.025608	0.957571	477	2	0.087752
C10orf12	4	0.0075703	0.025695	0.957571	478	4	0.89567
TRIM10	4	0.0075967	0.025777	0.957571	479	3	1.1569
TRIM32	4	0.0076021	0.025795	0.957571	480	3	0.98391
ORAI3	4	0.0076345	0.025881	0.957571	481	3	1.1448
RSPH3	4	0.0076387	0.025895	0.957571	482	3	0.63302
CASP6	4	0.0076743	0.025992	0.957571	483	3	1.5249
ALKBH2	4	0.0076797	0.026008	0.957571	484	4	0.63559
MAGI3	3	0.0076907	0.020854	0.957571	485	2	1.6301
TMEM44	4	0.0077059	0.026091	0.957571	486	4	0.50418
SLC4A4	4	0.0077307	0.02617	0.957571	487	4	0.84706
RAP2A	4	0.0077441	0.026213	0.957571	488	3	0.57773
NUP62CL	4	0.0077626	0.026274	0.957571	489	4	1.1974
TMEM63A	4	0.0077645	0.026287	0.957571	490	3	1.0833
FZD4	4	0.0077667	0.026294	0.957571	491	4	1.3836
CXCL6	3	0.0078077	0.02117	0.957571	492	3	1.1065
EVL	4	0.0078196	0.026464	0.957571	493	4	1.6331
IFT88	4	0.0078238	0.026474	0.957571	494	4	0.91157
C10orf142	4	0.0078419	0.026531	0.957571	495	4	1.0076
HOPX	4	0.0078891	0.026683	0.957571	496	4	1.3175
DYNC1LI2	4	0.0079023	0.026725	0.957571	497	3	0.8945
ZNF774	4	0.0079106	0.026755	0.957571	498	4	1.0698
MPP7	4	0.007955	0.026881	0.957571	499	1	-0.21116
ANKRD13C	4	0.0079898	0.026995	0.957571	500	3	0.84851
GABRR1	4	0.0079911	0.026998	0.957571	501	4	0.87998
ANKZF1	4	0.0079992	0.027025	0.957571	502	3	0.9387
ELMO3	4	0.0080002	0.027027	0.957571	503	2	0.36938
HELT	4	0.0080077	0.027047	0.957571	504	2	0.52775
CS	3	0.0080125	0.021689	0.957571	505	2	2.4293
GATA4	4	0.0080603	0.027222	0.957571	506	3	0.24848
CDY1	4	0.008061	0.027222	0.957571	507	3	0.83372
C10orf99	3	0.0080641	0.021836	0.957571	508	2	1.7811
IFT46	4	0.0080723	0.027264	0.957571	509	4	1.1239
SPATA18	4	0.0081109	0.027388	0.957571	510	3	1.1329
ADRB2	4	0.008113	0.027396	0.957571	511	4	0.94234
ZNF655	4	0.0081363	0.027464	0.957571	512	4	1.5566
U2AF2	4	0.0081554	0.027523	0.957571	513	2	1.3629
KIAA0430	4	0.0081657	0.027558	0.957571	514	1	-1.8796
CLPTM1L	4	0.0081777	0.027594	0.957571	515	2	0.93522
SHANK3	4	0.0082014	0.027673	0.957571	516	4	1.2745
SLC25A13	4	0.0082184	0.027719	0.957571	517	2	1.1517
CYB5A	4	0.0082608	0.027861	0.957571	518	4	0.76495
ODF3	4	0.0082711	0.027895	0.957571	519	2	0.27478
MED28	3	0.0082802	0.022382	0.957571	520	3	2.3357
MORN3	4	0.008287	0.027944	0.957571	521	4	0.9552
SRPX	4	0.0083238	0.028056	0.957571	522	2	0.23695
SGSH	4	0.0083762	0.028226	0.957571	523	3	1.0388
CYP4F8	4	0.008382	0.02824	0.957571	524	4	0.79403
TFDP3	4	0.0084029	0.028303	0.957571	525	4	1.2434
BTLA	4	0.0084053	0.028311	0.957571	526	3	1.18
CD80	4	0.0084199	0.028359	0.957571	527	3	1.2344
LMF2	4	0.0084276	0.028384	0.957571	528	4	0.55145
PDHX	4	0.0084466	0.028446	0.957571	529	3	1.4277
RBFOX2	4	0.0084601	0.028496	0.957571	530	4	1.5295
ITGA10	4	0.0084757	0.028548	0.957571	531	2	0.35833
CFHR1	4	0.0084818	0.028561	0.957571	532	2	-0.14952
TMCO3	4	0.0084868	0.028583	0.957571	533	4	0.76946
TMEM208	4	0.0084871	0.028584	0.957571	534	3	1.3679
MAD2L1BP	4	0.0084942	0.028607	0.957571	535	3	2.2952
SERPIND1	4	0.0084984	0.028619	0.957571	536	3	0.79844
ZCCHC9	4	0.0085345	0.02873	0.957571	537	2	-1.137
SLC4A1	4	0.0085872	0.028912	0.957571	538	3	0.34074
DKKL1	4	0.0086135	0.028994	0.957571	539	4	1.0057
SYNCRIP	4	0.0086206	0.029021	0.957571	540	3	1.7935
IFFO1	4	0.0086399	0.029089	0.957571	541	2	-0.46828
ZNF618	4	0.008642	0.029096	0.957571	542	4	1.5125
NR1H4	4	0.0086552	0.029144	0.957571	543	3	1.0856
ZPBP	4	0.0086631	0.029174	0.957571	544	4	1.0731
ERP44	4	0.0086651	0.029185	0.957571	545	3	1.3921
ZNF717	4	0.008675	0.029219	0.957571	546	4	1.214
E2F4	4	0.0086753	0.029219	0.957571	547	4	0.85518
ZNF507	4	0.0086775	0.029225	0.957571	548	3	1.222
OCLN	4	0.0086925	0.029274	0.957571	549	3	0.93516
SLC7A1	4	0.0087098	0.02933	0.957571	550	4	0.78956
TMEM219	4	0.0087144	0.029346	0.957571	551	4	0.87049
VWF	4	0.0087327	0.029398	0.957571	552	3	1.0224
PCIF1	4	0.0087452	0.029441	0.957571	553	3	0.70769
PARP4	3	0.0087743	0.02363	0.957571	554	2	1.1837
C5orf38	4	0.008807	0.029655	0.957571	555	4	0.99711
HEBP1	4	0.0088512	0.029781	0.957571	556	4	1.0197
PRG4	3	0.0088615	0.023851	0.957571	557	2	1.7571
MSR1	4	0.0089003	0.029935	0.957571	558	4	0.89319
SLC30A6	4	0.0089032	0.029946	0.957571	559	3	1.0268
PCDHB6	4	0.0089558	0.030118	0.957571	560	2	0.3053
SLC10A4	4	0.0089681	0.030161	0.957571	561	4	1.1582
PIEZO2	4	0.0089881	0.030222	0.957571	562	3	1.0217
TNFAIP8L1	4	0.0090058	0.030277	0.957571	563	3	1.2342
RBM27	4	0.0090612	0.030458	0.957571	564	3	1.6119
CYP2W1	4	0.0090689	0.030486	0.957571	565	4	0.84591
UBE4A	4	0.0090869	0.030544	0.957571	566	3	1.1458
SULF2	4	0.0091659	0.030794	0.957571	567	4	0.94767
GLRA1	4	0.0091665	0.030796	0.957571	568	2	0.28463
TMED1	4	0.0091691	0.030804	0.957571	569	4	0.69431
ZFP42	4	0.009175	0.030826	0.957571	570	2	0.43917
TKTL2	3	0.0091846	0.024709	0.957571	571	3	1.8804
SLC30A3	4	0.0092282	0.031003	0.957571	572	3	1.1971
TNIP3	4	0.0092458	0.031058	0.957571	573	2	0.59148
MCM3AP	3	0.0092663	0.024928	0.957571	574	3	1.1325
TGFA	4	0.0092694	0.031127	0.957571	575	3	1.2667
STK40	4	0.0092718	0.031131	0.957571	576	3	0.93252
EPB42	4	0.0092859	0.031185	0.957571	577	4	0.61464
KLHL42	4	0.0093049	0.031241	0.957571	578	4	0.89825
SDSL	4	0.0093244	0.031299	0.957571	579	3	0.61759
TP53	4	0.0093287	0.03131	0.957571	580	4	1.0651
CTSK	4	0.0094297	0.031633	0.957571	581	2	0.57892
ALX4	4	0.0094298	0.031633	0.957571	582	3	1.8089
SLC16A2	4	0.009441	0.031669	0.957571	583	3	1.3515
AMZ2	4	0.0094823	0.031803	0.957571	584	1	-0.92239
EGFR	4	0.0094954	0.031846	0.957571	585	4	0.93948
SH3BP5	4	0.009535	0.031973	0.957571	586	2	0.90785
DNAH17	4	0.0095422	0.031993	0.957571	587	4	1.3531
HSPB2	4	0.0095854	0.032133	0.957571	588	3	1.1746
CHCHD5	4	0.0096336	0.032283	0.957571	589	2	0.94104
PRAMEF9	4	0.0096728	0.032418	0.957571	590	3	1.2406
DDIAS	4	0.0096999	0.032506	0.957571	591	2	0.46797
NNAT	4	0.009712	0.03255	0.957571	592	3	1.4499
PKNOX2	4	0.009726	0.032593	0.957571	593	4	1.2261
ASZ1	4	0.0097281	0.032599	0.957571	594	4	0.61248
OR6C2	4	0.0097302	0.032603	0.957571	595	2	0.84251
DNASE1L2	4	0.0097423	0.032646	0.957571	596	3	1.1244
METTL9	4	0.0097445	0.03265	0.957571	597	4	1.0443
VEGFA	4	0.0097455	0.032654	0.957571	598	3	0.42307
RECQL4	4	0.0097605	0.032699	0.957571	599	2	0.9768
KRTAP4-7	4	0.0097847	0.032768	0.957571	600	2	0.7066
APEH	4	0.0097969	0.032807	0.957571	601	2	0.86712
GNS	4	0.0097981	0.03281	0.957571	602	3	1.1464
CASP9	4	0.0098386	0.032939	0.957571	603	4	0.90817
POU6F1	4	0.0098507	0.032971	0.957571	604	3	1.2868
FAM120B	4	0.0098618	0.033003	0.957571	605	4	1.1329
FRMD8	4	0.0098817	0.033062	0.957571	606	4	0.90874
C2orf83	4	0.0099034	0.033133	0.957571	607	2	0.47053
NPAS2	4	0.0099467	0.033266	0.957571	608	4	0.8684
MACROD1	4	0.0099517	0.03328	0.957571	609	4	0.64825
LRBA	4	0.0099553	0.033291	0.957571	610	3	1.2857
CRTC1	4	0.009956	0.033292	0.957571	611	3	1.3612
CMC4	4	0.009973	0.033344	0.957571	612	3	1.626
TNFRSF13C	4	0.0099851	0.033388	0.957571	613	4	0.78069
PEAK1	4	0.010009	0.033457	0.957571	614	2	0.42434
MRM1	4	0.010014	0.033473	0.957571	615	3	1.3374
TUBB2A	4	0.010061	0.033625	0.957571	616	4	0.87959
SPATC1L	4	0.010098	0.033729	0.957571	617	4	0.97067
USP17L5	4	0.010103	0.033745	0.957571	618	2	0.60511
COMMD1	4	0.010105	0.033753	0.957571	619	4	1.7107
FADS2	4	0.010116	0.033792	0.957571	620	4	0.5855
UGT1A10	4	0.010134	0.033841	0.957571	621	4	1.3402
GLOD5	4	0.010164	0.033939	0.957571	622	3	0.66574
ZNF20	4	0.010166	0.033945	0.957571	623	2	0.30086
TUBB4B	4	0.010201	0.034057	0.957571	624	3	1.4744
KCNF1	4	0.010219	0.034113	0.957571	625	3	1.165
RASSF9	4	0.01022	0.034113	0.957571	626	4	0.88439
SPIN2A	4	0.010232	0.034154	0.957571	627	2	0.69691
LOC100130705	4	0.01024	0.034181	0.957571	628	4	1.269
C15orf59	4	0.010264	0.03426	0.957571	629	4	0.86347
DCAF15	4	0.01027	0.034275	0.957571	630	2	0.71081
PDE8B	4	0.010272	0.034282	0.957571	631	4	1.0025
HOXA6	4	0.010319	0.034446	0.957571	632	3	1.1362
CHRNA3	4	0.010321	0.034449	0.957571	633	4	1.1821
SSH1	4	0.010324	0.034458	0.957571	634	3	1.3366
DBT	4	0.010333	0.034489	0.957571	635	4	0.88627
ANKRD28	4	0.010337	0.034506	0.957571	636	3	1.4978
WNT5B	4	0.010357	0.034575	0.957571	637	3	1.306
FLVCR2	4	0.010377	0.034638	0.957571	638	2	0.50919
COX4I1	3	0.010388	0.027813	0.957571	639	2	2.8302
RAMP2	4	0.010429	0.034814	0.957571	640	3	1.2751
PTPRB	4	0.010445	0.034858	0.957571	641	4	0.83302
ANO5	4	0.010457	0.034902	0.957571	642	4	0.90492
MRPS18B	4	0.010481	0.034983	0.957571	643	4	1.5388
CDCP1	4	0.010499	0.035037	0.957571	644	4	1.4773
AP3D1	4	0.010509	0.035072	0.957571	645	4	0.97309
CCDC158	4	0.010548	0.035195	0.957571	646	4	0.95547
TMEM132C	4	0.010562	0.035237	0.957571	647	4	0.90266
C2orf82	4	0.010565	0.035244	0.957571	648	4	0.61347
INVS	4	0.010587	0.035312	0.957571	649	3	0.98701
CHMP1B	4	0.010594	0.035333	0.957571	650	3	1.4393
HMCN2	4	0.01064	0.035479	0.957571	651	2	-0.19985
SLC25A37	4	0.010646	0.035494	0.957571	652	4	0.74047
MOXD1	4	0.01067	0.035565	0.957571	653	3	1.2208
METTL3	4	0.010677	0.035583	0.957571	654	2	0.71472
C14orf1	4	0.010679	0.035589	0.957571	655	4	1.1319
DENND1A	4	0.010683	0.035597	0.957571	656	2	0.73084
ST6GALNAC4	4	0.010692	0.035621	0.957571	657	3	1.0125
GCM2	4	0.010727	0.035726	0.957571	658	3	1.196
USP30	4	0.010727	0.035728	0.957571	659	2	0.49918
RPS6KB2	4	0.01073	0.035737	0.957571	660	4	1.1175
ACVR2A	4	0.010759	0.035824	0.957571	661	4	1.171
UNKL	4	0.010784	0.035907	0.957571	662	3	1.3094
AGPAT6	4	0.010849	0.036109	0.957571	663	3	1.2229
SLC31A1	4	0.010856	0.036131	0.957571	664	4	0.97358
CCL18	4	0.010872	0.036181	0.957571	665	3	1.1888
ZNF771	4	0.010898	0.036266	0.957571	666	3	1.0004
NOSIP	4	0.010899	0.03627	0.957571	667	2	1.2455
C1orf210	4	0.010903	0.036281	0.957571	668	2	-0.39942
SMAD3	4	0.010955	0.03642	0.957571	669	2	0.085114
OR51F2	4	0.010976	0.036484	0.957571	670	4	1.046
NRN1	4	0.011001	0.036562	0.957571	671	4	0.81599
SKOR1	4	0.011008	0.036584	0.957571	672	3	0.35574
DNAH9	4	0.011018	0.036618	0.957571	673	3	0.9172
MYADML2	4	0.011053	0.036727	0.957571	674	3	0.8295
ATP1A2	4	0.011062	0.036748	0.957571	675	3	1.146
OR51E1	4	0.011072	0.036774	0.957571	676	3	1.014
C2CD3	4	0.011101	0.036876	0.957571	677	4	0.75414
ZNF700	4	0.011113	0.036917	0.957571	678	3	0.2857
SLC27A4	4	0.011114	0.036919	0.957571	679	4	1.023
VENTX	4	0.011136	0.036986	0.957571	680	2	1.0719
C9orf62	4	0.011148	0.037023	0.957571	681	4	1.0722
CDA	4	0.011162	0.037068	0.957571	682	2	0.031298
ZNF365	4	0.011166	0.037075	0.957571	683	2	0.051389
CCDC14	4	0.011166	0.037076	0.957571	684	3	1.434
IFITM2	4	0.011186	0.03714	0.957571	685	3	1.0193
FOXP1	4	0.011192	0.037159	0.957571	686	4	1.9943
GLCCI1	4	0.011198	0.037175	0.957571	687	4	1.0603
CCNB3	4	0.011217	0.037231	0.957571	688	4	0.90975
CHAMP1	4	0.011265	0.037385	0.957571	689	4	0.74045
ACCS	4	0.011267	0.037391	0.957571	690	4	0.67492
HRAS	4	0.011271	0.037408	0.957571	691	1	-0.23429
C1orf162	4	0.011303	0.03752	0.957571	692	3	1.124
OTOP2	4	0.011323	0.037573	0.957571	693	2	-0.089753
PPP1R9B	4	0.011394	0.037803	0.957571	694	3	1.421
STX4	4	0.011407	0.037845	0.957571	695	4	0.72167
KLF7	4	0.011415	0.037868	0.957571	696	3	1.1984
IRS4	4	0.011416	0.03787	0.957571	697	4	0.67157
JAK1	4	0.011428	0.037916	0.957571	698	2	0.28863
TGFB3	4	0.011434	0.037934	0.957571	699	4	0.83864
TMEM120A	4	0.011446	0.037969	0.957571	700	4	0.88088
TMEM259	4	0.011448	0.037977	0.957571	701	2	0.76729
ASMT	4	0.011462	0.038016	0.957571	702	3	0.85617
ETFDH	4	0.011483	0.038076	0.957571	703	3	1.6598
FAM120AOS	4	0.01149	0.038089	0.957571	704	4	1.0508
FSHB	4	0.011501	0.03812	0.957571	705	3	1.0704
PIGO	4	0.011507	0.038134	0.957571	706	3	1.0154
ANGPT1	4	0.011529	0.038208	0.957571	707	4	0.69843
BGLAP	4	0.011534	0.038227	0.957571	708	2	0.36934
OR4F3	4	0.011548	0.038276	0.957571	709	3	1.1406
SFRP5	4	0.011553	0.038289	0.957571	710	2	0.81179
ZNF543	4	0.011586	0.038396	0.957571	711	2	-0.36376
TADA2B	3	0.01162	0.030894	0.957571	712	2	2.2008
TIMM10B	4	0.011638	0.038547	0.957571	713	4	0.62485
GP6	4	0.011639	0.03855	0.957571	714	3	0.36293
LRP1	4	0.011651	0.038585	0.957571	715	3	1.0426
LACTB	3	0.011667	0.031014	0.957571	716	3	1.9805
GUCY2C	4	0.011691	0.038709	0.957571	717	2	-1.1845
ZNF518B	4	0.011737	0.038856	0.957571	718	4	1.292
PDZD7	4	0.011739	0.038861	0.957571	719	3	1.7271
RBM15	4	0.011744	0.03888	0.957571	720	3	1.2589
TFAP2B	4	0.011744	0.03888	0.957571	721	3	1.0532
KRBOX4	4	0.011758	0.038923	0.957571	722	3	1.11
BEND2	4	0.011768	0.038964	0.957571	723	4	0.59168
HSPB1	4	0.01179	0.039027	0.957571	724	4	1.2501
AGO2	4	0.011796	0.039043	0.957571	725	3	0.80822
ITM2A	4	0.011824	0.039128	0.957571	726	3	1.1798
SCRN2	4	0.011831	0.039147	0.957571	727	4	1.1765
DDX60L	4	0.011888	0.039308	0.957571	728	4	1.1401
LRRC8E	4	0.011911	0.039392	0.957571	729	4	0.76994
RGS18	4	0.011911	0.039394	0.957571	730	3	1.4742
MSL2	4	0.011916	0.039409	0.957571	731	3	1.7622
SPIN1	4	0.011923	0.039427	0.957571	732	3	1.3371
RAB7A	4	0.011954	0.039523	0.957571	733	2	-0.81595
RAB44	4	0.011976	0.039591	0.957571	734	2	0.69269
ZFP92	4	0.012003	0.03967	0.957571	735	3	1.035
PF4	4	0.012007	0.039683	0.957571	736	2	0.53053
PQLC3	4	0.012016	0.039719	0.957571	737	2	0.54976
ISOC1	4	0.01202	0.039727	0.957571	738	4	0.67277
WRAP73	4	0.012057	0.03984	0.957571	739	3	1.2086
FMN1	4	0.012059	0.039844	0.957571	740	2	0.70239
FAM46D	4	0.012061	0.03985	0.957571	741	3	1.3686
C14orf119	4	0.012079	0.039905	0.957571	742	3	1.2462
SNTB2	4	0.012085	0.039929	0.957571	743	3	0.98058
DDAH2	4	0.012112	0.040007	0.957571	744	3	1.1223
NIPAL1	4	0.012128	0.040059	0.957571	745	3	1.2591
MAGEL2	4	0.012138	0.04009	0.957571	746	4	1.1871
RYR2	4	0.01215	0.040125	0.957571	747	3	1.4961
MYOG	4	0.012159	0.040159	0.957571	748	4	0.63371
LRRN4	4	0.012164	0.040173	0.957571	749	3	0.79247
GPR19	4	0.012177	0.04021	0.957571	750	2	0.8624
SERPINB11	4	0.012206	0.040311	0.957571	751	4	0.84128
TTYH1	4	0.012217	0.040338	0.957571	752	1	-0.79603
KLRC3	4	0.012258	0.040474	0.957571	753	4	1.4701
CLDN14	4	0.012269	0.04051	0.957571	754	3	1.036
CYB5RL	4	0.012291	0.040586	0.957571	755	4	0.98325
C16orf92	4	0.012294	0.040592	0.957571	756	3	1.0905
NAF1	3	0.012296	0.032584	0.957571	757	3	0.73868
NPB	4	0.0123	0.04061	0.957571	758	3	1.1614
TCTN3	3	0.012335	0.032676	0.957571	759	2	1.5041
DNAH14	4	0.012339	0.040736	0.957571	760	3	1.0056
GABPB2	4	0.012359	0.040793	0.957571	761	3	1.4526
SMOC1	4	0.012366	0.040812	0.957571	762	4	0.65346
NRGN	4	0.012372	0.040831	0.957571	763	3	1.1146
NSD1	4	0.012374	0.040835	0.957571	764	3	0.8303
RNF38	3	0.012379	0.03278	0.957571	765	3	0.97104
GTF2IRD2B	4	0.012384	0.040862	0.957571	766	3	1.4051
MRGPRD	4	0.012413	0.040954	0.957571	767	2	0.74766
TAS2R20	4	0.012418	0.040965	0.957571	768	3	0.82247
PRRC1	4	0.012427	0.040996	0.957571	769	1	-1.3325
NR1I2	4	0.012479	0.041155	0.957571	770	1	0.05207
ANKRD52	4	0.012481	0.04116	0.957571	771	4	1.0641
PPP1R26	4	0.01251	0.041249	0.957571	772	4	0.72188
DIAPH2	4	0.012584	0.041469	0.957571	773	4	0.70947
FRYL	4	0.012596	0.041504	0.957571	774	3	0.85202
TSPYL6	4	0.012618	0.041585	0.957571	775	3	0.86439
CAMSAP1	4	0.012637	0.041631	0.957571	776	4	0.83335
HIPK2	4	0.012638	0.041632	0.957571	777	4	0.86162
NUMBL	4	0.012662	0.04171	0.957571	778	3	1.0409
CDH22	4	0.012686	0.041784	0.957571	779	4	1.2274
SH3D21	4	0.012689	0.041796	0.957571	780	1	-1.7499
THSD7B	4	0.012742	0.041943	0.957571	781	2	0.12311
SGSM1	4	0.012744	0.041948	0.957571	782	4	0.93621
SUOX	4	0.012748	0.041959	0.957571	783	2	1.1138
UCN2	4	0.012757	0.042	0.957571	784	3	1.5726
ZNF787	4	0.012776	0.042072	0.957571	785	4	0.64637
ETV3	4	0.012794	0.042123	0.957571	786	2	0.088182
C11orf21	4	0.0128	0.042139	0.957571	787	4	0.65277
ZNF444	4	0.012823	0.042198	0.957571	788	2	0.60641
SLC22A6	4	0.012847	0.042268	0.957571	789	3	0.9105
MAFK	4	0.012851	0.042282	0.957571	790	3	1.2794
CHST12	4	0.012898	0.04243	0.957571	791	4	0.90522
ZGLP1	4	0.012926	0.042514	0.957571	792	3	0.95541
DPH3P1	4	0.012952	0.04259	0.957571	793	1	-0.16023
TXNRD3	4	0.012961	0.042623	0.957571	794	3	1.2435
ZNF398	4	0.012968	0.042642	0.957571	795	4	1.0752
DMXL2	4	0.013004	0.042767	0.957571	796	2	0.020738
AMBN	4	0.013026	0.042827	0.957571	797	4	1.0475
CDC14B	4	0.013028	0.04283	0.957571	798	4	0.8814
RINL	4	0.013055	0.042906	0.957571	799	4	0.60826
NEU1	4	0.013057	0.04291	0.957571	800	2	0.48348
C3AR1	4	0.013061	0.042922	0.957571	801	4	1.004
NUTM2B	4	0.013159	0.043205	0.957571	802	4	1.2733
HLCS	4	0.013162	0.043212	0.957571	803	2	0.0010793
DNAJC18	4	0.013203	0.043338	0.957571	804	4	0.9476
STRN	4	0.013214	0.043374	0.957571	805	2	0.67654
EP300	4	0.013256	0.043508	0.957571	806	4	0.77901
BTBD18	4	0.013267	0.043539	0.957571	807	2	0.33106
RPS6KA2	4	0.013275	0.043565	0.957571	808	3	1.4373
STX17	4	0.013282	0.043584	0.957571	809	2	0.86797
ZNF665	4	0.013299	0.043641	0.957571	810	3	0.9089
ZNF865	4	0.013317	0.043695	0.957571	811	3	1.137
ABI2	4	0.013325	0.043714	0.957571	812	3	1.5605
NDUFS6	4	0.013331	0.04373	0.957571	813	4	1.1964
BRPF3	4	0.013374	0.04386	0.957571	814	3	1.4313
MMP26	4	0.013408	0.043966	0.957571	815	2	0.66022
FOXI3	4	0.013424	0.044014	0.957571	816	1	-1.014
BST1	4	0.013454	0.0441	0.957571	817	4	0.75751
ZBED6	4	0.013458	0.044111	0.957571	818	4	1.4546
POU4F1	4	0.013461	0.044115	0.957571	819	4	1.0066
INSM1	4	0.013475	0.044162	0.957571	820	4	1.0209
SPDYE6	3	0.013475	0.035514	0.957571	821	2	1.8008
MYL3	4	0.013477	0.044167	0.957571	822	1	-0.028614
FAT4	3	0.013478	0.035523	0.957571	823	2	0.79297
SAC3D1	4	0.013528	0.044331	0.957571	824	3	1.4299
IMPA2	4	0.013529	0.044335	0.957571	825	2	0.9492
CELA2A	4	0.013538	0.044365	0.957571	826	3	1.1165
NFASC	4	0.013549	0.044401	0.957571	827	3	1.0061
RBM12B	4	0.013551	0.044407	0.957571	828	4	0.60843
EPB41L2	4	0.01357	0.044467	0.957571	829	3	1.1008
ZNF576	4	0.013582	0.044509	0.957571	830	2	0.37003
TMEM100	4	0.013584	0.044515	0.957571	831	3	0.88897
KAT8	3	0.013597	0.03581	0.957571	832	3	1.2978
VLDLR	4	0.013631	0.044655	0.957571	833	4	0.65062
HOXD10	3	0.01365	0.035944	0.957571	834	3	0.90705
SYNPO2	4	0.013687	0.044825	0.957571	835	3	1.0717
UBN1	4	0.013699	0.044865	0.957571	836	3	1.3019
NDUFA2	4	0.013709	0.044906	0.957571	837	3	2.0083
FICD	4	0.013724	0.044949	0.957571	838	4	1.0387
F2	4	0.013747	0.045014	0.957571	839	3	1.4912
DUSP16	4	0.01375	0.045022	0.957571	840	4	0.69935
SHOX	4	0.013779	0.04511	0.957571	841	4	0.91618
OPRL1	4	0.013792	0.045152	0.957571	842	4	0.6725
SMIM18	4	0.013792	0.045155	0.957571	843	3	1.5712
CCDC65	4	0.013801	0.045191	0.957571	844	4	1.1181
RUNDC3B	4	0.013814	0.045224	0.957571	845	4	0.63119
KRTAP12-2	4	0.013822	0.045251	0.957571	846	3	0.8014
STYXL1	4	0.013844	0.045318	0.957571	847	3	0.62499
CSTF2T	4	0.013868	0.045392	0.957571	848	2	0.71087
PKM	3	0.013875	0.036524	0.957571	849	3	2.907
SIX1	4	0.013897	0.045482	0.957571	850	2	0.26436
KANK3	4	0.013902	0.045499	0.957571	851	3	1.1333
PABPC1L2A	4	0.013933	0.045597	0.957571	852	3	0.95682
FCHSD2	4	0.013949	0.045638	0.957571	853	2	0.10893
CCDC146	4	0.01397	0.045711	0.957571	854	4	1.1399
DUSP7	4	0.014001	0.045813	0.957571	855	2	0.63969
TMEM225	4	0.014004	0.045821	0.957571	856	2	0.47922
DLX4	4	0.014016	0.045855	0.957571	857	4	0.98284
CHP1	4	0.014019	0.045863	0.957571	858	2	0.91136
TCEAL8	4	0.014054	0.045972	0.957571	859	3	0.75052
NANS	4	0.014057	0.045984	0.957571	860	4	0.62107
SRRT	2	0.014079	0.0264	0.957571	861	2	2.9992
NEURL4	4	0.014109	0.046146	0.957571	862	4	1.3149
OLIG3	4	0.014159	0.046298	0.957571	863	1	0.17221
INTS2	3	0.014191	0.037291	0.957571	864	2	1.7566
TCF12	4	0.014202	0.046431	0.957571	865	3	1.0471
LILRB1	4	0.014211	0.04646	0.957571	866	2	0.34751
EHMT1	4	0.014212	0.04646	0.957571	867	3	1.2443
CYP20A1	4	0.014236	0.046538	0.957571	868	3	0.98636
ENPP5	4	0.014242	0.046567	0.957571	869	3	1.2934
OR1L4	4	0.014253	0.046602	0.957571	870	4	1.1785
RABL3	4	0.014257	0.046613	0.957571	871	4	1.259
LARP1	4	0.014259	0.04662	0.957571	872	3	1.5435
SLC9A3R2	4	0.0143	0.046743	0.957571	873	3	1.4159
ADAL	4	0.014316	0.046787	0.957571	874	1	-1.3129
XPO1	1	0.014321	0.014199	0.957571	875	1	4.2873
C11orf16	4	0.014334	0.046853	0.957571	876	4	0.513
SGK223	4	0.014355	0.046915	0.957571	877	3	1.2454
FAM198A	4	0.014365	0.046946	0.957571	878	3	0.61329
ZNF132	4	0.014369	0.046957	0.957571	879	1	-0.23802
RCN2	3	0.014387	0.037797	0.957571	880	3	1.3738
PITPNM2	4	0.014409	0.047087	0.957571	881	3	0.68302
PINX1	4	0.014457	0.047231	0.957571	882	4	1.0008
GZMK	4	0.014466	0.047264	0.957571	883	4	0.74269
MAFB	4	0.014506	0.047388	0.957571	884	4	1.0233
CCNT2	4	0.014526	0.047443	0.957571	885	3	0.68801
GDF11	4	0.014578	0.0476	0.957571	886	4	1.3103
HEXDC	4	0.014578	0.047601	0.957571	887	3	0.55673
PPIL6	4	0.014598	0.047651	0.957571	888	3	1.1298
OR51I1	4	0.014622	0.047726	0.957571	889	3	1.0432
KRTAP5-10	4	0.014636	0.047772	0.957571	890	3	1.1741
KIR3DL3	4	0.014648	0.047807	0.957571	891	4	1.066
AGBL4	4	0.014661	0.047853	0.957571	892	4	0.6569
ABR	4	0.014683	0.047925	0.957571	893	2	0.053753
LTB4R2	4	0.014742	0.048097	0.957571	894	4	0.66908
MEX3A	4	0.014753	0.048128	0.957571	895	4	1.355
MAPK1	4	0.014788	0.048235	0.957571	896	3	1.0345
FILIP1	4	0.014789	0.048239	0.957571	897	3	1.4788
MAGEB2	4	0.014814	0.048333	0.957571	898	4	1.0577
C6orf62	4	0.014836	0.048398	0.957571	899	4	1.0267
CRYGA	4	0.01484	0.048409	0.957571	900	1	-0.083456
CALML3	4	0.014862	0.048481	0.957571	901	3	1.5362
SBF1	3	0.014862	0.038989	0.957571	902	3	0.87671
PALB2	4	0.01487	0.048514	0.957571	903	2	0.47266
PPFIBP2	4	0.014879	0.048546	0.957571	904	4	0.6705
KRT79	4	0.014886	0.04857	0.957571	905	3	0.97574
RHOF	4	0.014893	0.048595	0.957571	906	3	1.0539
ADAMTS15	4	0.014893	0.048596	0.957571	907	4	0.93363
ECD	1	0.014904	0.014796	0.957571	908	1	4.1017
EMB	4	0.014945	0.048756	0.957571	909	3	0.57056
EPC2	4	0.014966	0.048824	0.957571	910	3	1.7108
C19orf24	4	0.014988	0.048895	0.957571	911	4	1.0213
RPN2	4	0.014991	0.048906	0.957571	912	3	2.3561
FATE1	4	0.014998	0.04893	0.957571	913	1	-0.075512
CCL17	3	0.015019	0.03937	0.957571	914	2	2.2915
SARS2	4	0.015022	0.049003	0.957571	915	4	1.7191
DAAM1	4	0.015025	0.049012	0.957571	916	3	1.2514
KRT78	4	0.015048	0.049088	0.957571	917	2	1.1045
SOX10	4	0.015054	0.049103	0.957571	918	3	0.97885
XPNPEP3	4	0.01507	0.049155	0.957571	919	3	1.7994
DCPS	4	0.015103	0.049251	0.957571	920	1	-1.2366
NAT8B	4	0.015107	0.04926	0.957571	921	2	0.77318
LPCAT2	4	0.015118	0.049296	0.957571	922	3	1.6663
CCDC74A	4	0.015144	0.049377	0.957571	923	3	1.4081
MATK	4	0.015149	0.049385	0.957571	924	3	0.98153
MOS	4	0.015155	0.049402	0.957571	925	3	0.42379
HSPB9	4	0.015159	0.049417	0.957571	926	4	0.96752
PDHA2	4	0.015181	0.049473	0.957571	927	3	0.99465
FBXL4	4	0.015185	0.049479	0.957571	928	3	1.0729
GLTP	4	0.015199	0.04952	0.957571	929	3	1.0802
HOXA3	4	0.01522	0.049579	0.957571	930	4	0.98538
NCR1	4	0.015256	0.049679	0.957571	931	3	1.1545
ANKRD11	4	0.01526	0.049687	0.957571	932	3	0.88801
ANKLE1	4	0.015263	0.049697	0.957571	933	2	0.95485
CELSR2	4	0.015278	0.049745	0.957571	934	3	1.0294
GUCA2B	4	0.015312	0.049858	0.957571	935	3	0.88624
PPP1R35	4	0.015331	0.049917	0.957571	936	3	1.7018
PLXNA1	4	0.015344	0.049954	0.957571	937	3	0.96991
GNG13	4	0.015365	0.050018	0.957571	938	2	0.30584
NIT2	4	0.015373	0.050038	0.957571	939	3	1.2729
INSL3	4	0.015387	0.050078	0.957571	940	3	1.5787
GNAI2	4	0.015415	0.050162	0.957571	941	4	0.70181
GNPAT	4	0.015417	0.050169	0.957571	942	1	-0.94618
C4orf3	4	0.015459	0.050304	0.957571	943	4	0.97353
KRTAP9-8	4	0.015466	0.050324	0.957571	944	4	0.41188
C22orf42	4	0.015469	0.050335	0.957571	945	3	0.62535
STARD10	4	0.015481	0.050373	0.957571	946	3	1.5455
C12orf79	4	0.01549	0.05041	0.957571	947	3	1.2737
RAB43	4	0.015496	0.050424	0.957571	948	3	0.7684
OR51E2	4	0.015522	0.0505	0.957571	949	2	0.035091
ERI3	4	0.015527	0.050516	0.957571	950	4	0.80199
TGFBI	4	0.015529	0.050522	0.957571	951	4	0.61023
SLC22A2	4	0.01555	0.050591	0.957571	952	4	0.59176
BPIFB3	4	0.015597	0.050742	0.957571	953	4	0.94548
SNPH	4	0.015612	0.050792	0.957571	954	3	1.2479
WDR54	4	0.015613	0.050795	0.957571	955	4	0.50701
HEATR5B	4	0.015623	0.050826	0.957571	956	3	1.2434
ERAP1	4	0.015627	0.050834	0.957571	957	1	-0.055712
MS4A5	4	0.015634	0.050857	0.957571	958	4	0.84596
ATF4	4	0.015645	0.050898	0.957571	959	3	1.0531
NUP214	4	0.01566	0.050947	0.957571	960	4	1.5279
ADCY4	4	0.015661	0.050952	0.957571	961	3	1.5954
ISM1	4	0.015666	0.050964	0.957571	962	3	0.66352
CARF	4	0.015679	0.051006	0.957571	963	2	0.43625
BEAN1	4	0.015702	0.051075	0.957571	964	3	0.88946
DDO	4	0.015707	0.05109	0.957571	965	2	0.61286
C5AR1	4	0.015721	0.051132	0.957571	966	4	0.59988
CHRNG	4	0.015724	0.051144	0.957571	967	3	0.9558
METRNL	4	0.015729	0.051156	0.957571	968	3	1.2728
PIN4	4	0.015731	0.051169	0.957571	969	2	0.3088
DOCK5	4	0.015775	0.051311	0.957571	970	2	0.44832
PDZD11	4	0.015784	0.051342	0.957571	971	2	-0.13336
PLEK2	4	0.015789	0.051355	0.957571	972	4	0.91683
CBWD2	4	0.01579	0.051362	0.957571	973	2	0.36235
PTX4	4	0.015818	0.05143	0.957571	974	3	0.84014
KIAA1143	4	0.015836	0.051491	0.957571	975	2	1.2527
CCDC102B	4	0.015839	0.051503	0.957571	976	4	0.81437
MCPH1	4	0.015851	0.051544	0.957571	977	3	1.4911
FRMPD4	4	0.015851	0.051544	0.957571	978	3	1.0407
ZNF791	4	0.015851	0.051545	0.957571	979	4	0.8462
MAPK14	4	0.015866	0.051604	0.957571	980	2	0.74679
DERL3	4	0.015889	0.051671	0.957571	981	2	0.67043
LFNG	4	0.015891	0.051681	0.957571	982	4	0.47653
GPT	4	0.015905	0.051723	0.957571	983	3	1.1213
SMAD7	4	0.015939	0.051821	0.957571	984	4	1.2643
OR5D13	4	0.015993	0.051991	0.957571	985	2	-0.097139
AAK1	4	0.016029	0.052097	0.957571	986	4	1.4004
SAR1A	4	0.016046	0.052153	0.957571	987	4	0.83234
FAM193A	4	0.016065	0.05221	0.957571	988	4	0.88483
LRRC61	4	0.016098	0.052309	0.957571	989	2	0.15112
NUDT16L1	4	0.016103	0.052325	0.957571	990	4	0.56302
SPATA31E1	4	0.016154	0.052457	0.957571	991	4	1.5571
SERTAD2	4	0.016159	0.052472	0.957571	992	4	1.0768
TMEM68	4	0.016171	0.052507	0.957571	993	4	0.90371
MFSD6L	4	0.016202	0.052594	0.957571	994	3	1.1777
DYRK1B	4	0.016202	0.052594	0.957571	995	4	0.56958
WFDC8	4	0.016203	0.052595	0.957571	996	3	0.61392
TTC27	4	0.016217	0.052642	0.957571	997	2	0.80103
MAGEA3	4	0.016233	0.052684	0.957571	998	4	0.44727
SNX19	4	0.016255	0.052763	0.957571	999	4	1.0463
SPDEF	4	0.016255	0.052765	0.957571	1000	2	0.30079
CDH13	4	0.016257	0.05277	0.957571	1001	3	1.0777
PCDH20	4	0.016262	0.052787	0.957571	1002	4	0.54913
CYP27B1	4	0.016277	0.052827	0.957571	1003	4	0.69626
NKX2-5	4	0.016308	0.052929	0.957571	1004	4	0.6466
TMEM207	4	0.01633	0.052982	0.957571	1005	4	0.9643
ZC3H7B	4	0.016331	0.052984	0.957571	1006	3	1.4447
LOC400863	4	0.016335	0.052994	0.957571	1007	4	1.2808
C12orf77	3	0.016351	0.04268	0.957571	1008	1	-0.67307
APOC4	4	0.016357	0.053068	0.957571	1009	3	1.0554
ANTXR1	4	0.01636	0.053078	0.957571	1010	1	-1.5378
LRRC29	4	0.016402	0.053197	0.957571	1011	4	0.84578
YBX1	4	0.016464	0.053378	0.957571	1012	2	0.49336
IQCA1L	4	0.016465	0.053381	0.957571	1013	2	0.43334
GLT6D1	4	0.016517	0.053539	0.957571	1014	3	1.2197
NOTO	4	0.016541	0.053617	0.957571	1015	3	1.4867
FAM78A	4	0.016549	0.053643	0.957571	1016	4	0.78773
GPR101	4	0.016569	0.053703	0.957571	1017	3	0.29841
BCL6	4	0.016583	0.053744	0.957571	1018	4	0.6581
LRRC19	4	0.01664	0.05391	0.957571	1019	4	0.84355
UBAP2L	4	0.016642	0.053922	0.957571	1020	4	1.1142
RPL32	4	0.016674	0.054015	0.957571	1021	2	0.012669
ZFP36L1	4	0.016685	0.054041	0.957571	1022	3	1.0817
SAMD9L	4	0.016689	0.054047	0.957571	1023	3	1.2382
TNS4	4	0.016689	0.054048	0.957571	1024	4	0.69225
GAS7	4	0.016718	0.054136	0.957571	1025	4	0.62663
SYNJ1	4	0.016723	0.054153	0.957571	1026	4	0.81876
CBX8	4	0.016726	0.054163	0.957571	1027	2	0.1588
NEURL3	3	0.016745	0.043651	0.957571	1028	2	0.85159
FGF16	4	0.016751	0.054229	0.957571	1029	2	0.8403
PCDHB14	4	0.01679	0.05434	0.957571	1030	2	-0.28431
VPS45	4	0.016824	0.05444	0.957571	1031	3	1.7957
CRH	4	0.016829	0.054456	0.957571	1032	3	1.1569
PROP1	4	0.016883	0.054606	0.957571	1033	2	-0.17429
DAB2	4	0.016884	0.054607	0.957571	1034	2	0.72239
ARPC3	4	0.016936	0.054766	0.957571	1035	2	-1.2579
STRA6	4	0.016956	0.054831	0.957571	1036	3	0.99883
AMPH	4	0.016962	0.054846	0.957571	1037	2	0.58019
HTR4	4	0.016969	0.054866	0.957571	1038	4	1.1214
CISD1	4	0.016987	0.054916	0.957571	1039	3	1.4425
GPA33	4	0.016988	0.054919	0.957571	1040	1	-1.081
PDE11A	4	0.017006	0.054976	0.957571	1041	3	1.5825
GIPC2	4	0.017016	0.055015	0.957571	1042	4	0.78162
WBSCR17	4	0.017017	0.05502	0.957571	1043	3	1.2541
RDX	4	0.01704	0.055088	0.957571	1044	2	-0.45821
SLC22A18AS	4	0.017041	0.055091	0.957571	1045	4	0.91629
MRPL2	4	0.017074	0.055185	0.957571	1046	4	1.4549
CTF1	4	0.017093	0.055237	0.957571	1047	3	0.62705
CXXC5	4	0.017099	0.055259	0.957571	1048	4	0.83937
BMP7	4	0.017109	0.055293	0.957571	1049	4	0.66072
MAN1A1	4	0.017143	0.055393	0.957571	1050	4	1.471
CXorf23	4	0.017145	0.0554	0.957571	1051	1	-0.20541
CDK20	4	0.017151	0.055413	0.957571	1052	4	1.058
RSRP1	4	0.017162	0.055446	0.957571	1053	3	0.7244
RAX	4	0.017166	0.055457	0.957571	1054	2	0.33572
CST5	4	0.017182	0.055508	0.957571	1055	4	0.68404
GRM2	4	0.017197	0.055555	0.957571	1056	2	0.079195
ZNF367	4	0.017212	0.055597	0.957571	1057	4	0.83068
GRID2	4	0.017222	0.055623	0.957571	1058	4	0.97273
CAMSAP3	4	0.01725	0.055717	0.957571	1059	2	0.44958
WISP3	4	0.017298	0.05586	0.957571	1060	4	0.85862
ESD	4	0.017349	0.056022	0.957571	1061	4	1.1159
PRLH	4	0.017354	0.056037	0.957571	1062	2	-0.82641
ANKRD34C	4	0.017356	0.05604	0.957571	1063	2	0.58628
TERF1	3	0.017391	0.045223	0.957571	1064	2	1.5929
PGA3	4	0.017395	0.056147	0.957571	1065	3	1.1516
NPIPA8	3	0.017413	0.045291	0.957571	1066	3	0.50914
PSMD8	4	0.017427	0.056241	0.957571	1067	3	0.97293
NDUFS2	4	0.017459	0.056329	0.957571	1068	1	-0.65839
ZCCHC6	4	0.017467	0.056347	0.957571	1069	4	1.5345
PRTN3	4	0.017488	0.056402	0.957571	1070	4	0.6423
RPS19BP1	4	0.017507	0.056462	0.957571	1071	3	1.7043
H2AFJ	4	0.017511	0.056471	0.957571	1072	3	1.0265
ELAVL4	4	0.017531	0.056526	0.957571	1073	3	1.181
IL25	4	0.017564	0.056635	0.957571	1074	3	0.72869
TNFRSF11B	4	0.017594	0.056718	0.957571	1075	3	0.66813
CST9L	4	0.017616	0.056773	0.957571	1076	4	0.97143
EEA1	4	0.017616	0.056773	0.957571	1077	3	0.69062
GPR35	4	0.017618	0.056778	0.957571	1078	3	0.63118
USP17L17	4	0.017624	0.056794	0.957571	1079	3	1.3433
ZKSCAN1	4	0.017631	0.056813	0.957571	1080	4	0.98082
RHOXF1	4	0.017668	0.056918	0.957571	1081	3	0.68122
HDLBP	4	0.017721	0.057071	0.957571	1082	2	0.18007
RBP3	4	0.01774	0.05713	0.957571	1083	3	1.1233
PLA2R1	4	0.01777	0.057212	0.957571	1084	2	0.66767
BMPR2	4	0.017773	0.057219	0.957571	1085	2	0.56082
RNF141	4	0.017775	0.057233	0.957571	1086	3	0.86074
CCDC8	4	0.017802	0.057309	0.957571	1087	4	0.89069
SUV420H2	4	0.017825	0.057373	0.957571	1088	2	0.34831
BTNL3	4	0.017835	0.057393	0.957571	1089	4	1.034
MREG	4	0.017846	0.057418	0.957571	1090	3	1.5474
SNX4	4	0.017873	0.057493	0.957571	1091	3	1.1497
KRTAP17-1	4	0.017878	0.057505	0.957571	1092	3	0.51675
TSPAN17	4	0.017897	0.057568	0.957571	1093	3	1.6538
SWAP70	4	0.017905	0.057589	0.957571	1094	4	0.6156
FAM129C	4	0.017914	0.057616	0.957571	1095	3	0.85927
SNCA	4	0.017962	0.057753	0.957571	1096	2	0.90862
KLC2	4	0.017982	0.057806	0.957571	1097	3	0.5104
UBA2	4	0.017983	0.057808	0.957571	1098	3	1.9254
VPS16	4	0.017987	0.05782	0.957571	1099	2	0.83471
RAB39B	4	0.017987	0.05782	0.957571	1100	3	1.4489
CCNC	4	0.017993	0.057835	0.957571	1101	4	1.3421
OR10G9	4	0.018011	0.057891	0.957571	1102	4	0.51938
DTNA	4	0.018017	0.057908	0.957571	1103	4	0.72103
RDM1	4	0.018034	0.057957	0.957571	1104	2	0.22353
CLNS1A	3	0.018041	0.046839	0.957571	1105	3	1.5846
CERS5	4	0.018043	0.057979	0.957571	1106	4	1.2546
CUX1	4	0.018048	0.057992	0.957571	1107	4	0.84261
GNG3	4	0.018075	0.05808	0.957571	1108	2	0.90615
TSEN54	4	0.018087	0.05811	0.957571	1109	3	0.97796
DCAF4	4	0.018139	0.058264	0.957571	1110	3	1.2237
GALNT12	4	0.018156	0.058312	0.957571	1111	2	0.72812
ORMDL2	4	0.018156	0.058313	0.957571	1112	3	1.0109
ILDR1	4	0.018164	0.058339	0.957571	1113	4	1.1184
KIAA1217	4	0.018191	0.058417	0.957571	1114	2	-1.0521
MDM2	4	0.018231	0.058527	0.957571	1115	4	0.74681
NPR1	4	0.018232	0.058528	0.957571	1116	3	1.1435
ORM2	4	0.018244	0.058563	0.957571	1117	3	0.953
DSC1	4	0.018251	0.058587	0.957571	1118	3	0.91463
KCNH2	4	0.018287	0.058691	0.957571	1119	4	0.56038
ALDH3B2	4	0.018294	0.058712	0.957571	1120	2	0.83519
SRSF4	4	0.018296	0.058718	0.957571	1121	3	0.52263
STAM	4	0.018302	0.058737	0.957571	1122	2	1.1921
NLGN3	4	0.01831	0.058772	0.957571	1123	4	0.73576
C17orf99	4	0.018348	0.058879	0.957571	1124	3	0.41193
ACBD7	4	0.018375	0.058967	0.957571	1125	3	0.83461
MEAF6	4	0.018376	0.058976	0.957571	1126	4	1.365
IRF7	4	0.0184	0.059056	0.957571	1127	3	0.88356
STXBP1	4	0.018451	0.059213	0.957571	1128	3	1.1484
CHCHD1	4	0.018453	0.059218	0.957571	1129	2	0.074729
ZNF805	4	0.018461	0.059249	0.957571	1130	4	0.75725
TMEM215	4	0.018467	0.059261	0.957571	1131	4	1.2031
LRRC49	4	0.018505	0.059379	0.957571	1132	2	0.62866
DCAKD	4	0.018521	0.059422	0.957571	1133	3	1.2304
CHST1	4	0.018565	0.059549	0.957571	1134	4	0.88895
KHDRBS2	4	0.018578	0.059588	0.957571	1135	4	1.2198
SLC22A20	4	0.018594	0.059631	0.957571	1136	4	0.79572
TPD52L3	4	0.01861	0.059671	0.957571	1137	2	0.52562
KRTAP5-9	4	0.018615	0.059686	0.957571	1138	4	0.99712
CCDC177	4	0.018619	0.059698	0.957571	1139	4	0.91595
BLMH	4	0.018643	0.059768	0.957571	1140	3	1.0183
SOCS3	4	0.018667	0.059839	0.957571	1141	4	0.70386
ACOT12	4	0.018669	0.059844	0.957571	1142	2	1.4291
COLGALT1	4	0.018675	0.059864	0.957571	1143	3	1.3275
LCN10	4	0.018744	0.060036	0.957571	1144	3	1.4401
KDM4C	4	0.018755	0.060071	0.957571	1145	4	1.3059
NUDT11	4	0.018808	0.060204	0.957571	1146	3	0.61132
SRR	4	0.018816	0.060229	0.957571	1147	2	0.75657
TBC1D12	4	0.018825	0.060254	0.957571	1148	4	0.86522
ADK	4	0.018871	0.060383	0.957571	1149	4	0.59893
CLEC4C	4	0.018898	0.060468	0.957571	1150	4	0.99105
PCDHAC1	4	0.018923	0.060541	0.957571	1151	2	0.1468
MAGEC2	4	0.018934	0.06057	0.957571	1152	3	1.1304
CBLB	4	0.018936	0.060575	0.957571	1153	4	0.62544
ARIH2	3	0.018945	0.049033	0.957571	1154	1	-0.82467
ZBTB22	4	0.01895	0.060616	0.957571	1155	3	0.94499
GUCY1A2	4	0.018957	0.060643	0.957571	1156	4	0.57883
CIR1	4	0.018975	0.060688	0.957571	1157	2	0.65032
SERTAD3	4	0.018981	0.060701	0.957571	1158	3	1.0873
ZNF385D	4	0.019028	0.060854	0.957571	1159	1	-0.43885
RPRD2	4	0.019055	0.060935	0.957571	1160	4	0.53353
IKBKE	4	0.01908	0.061012	0.957571	1161	2	0.10834
RPL41	3	0.019098	0.049399	0.957571	1162	3	0.95427
MAP4K5	4	0.019113	0.061098	0.957571	1163	3	1.4347
NUFIP2	4	0.019132	0.061151	0.957571	1164	1	-0.39184
TSC22D4	4	0.019142	0.061182	0.957571	1165	4	0.5977
SMIM22	4	0.01915	0.061201	0.957571	1166	3	1.2998
ZNF347	4	0.019154	0.061217	0.957571	1167	2	0.74643
PI16	4	0.019178	0.061289	0.957571	1168	4	0.99286
SLC29A4	4	0.019183	0.061302	0.957571	1169	4	1.2266
NKAIN2	4	0.019184	0.061303	0.957571	1170	3	1.2094
RHEBL1	4	0.019208	0.06137	0.957571	1171	4	0.92565
MRPL35	4	0.019237	0.061459	0.957571	1172	1	-1.1872
MKRN2OS	4	0.019249	0.061503	0.957571	1173	4	0.86312
PRICKLE1	4	0.019269	0.061558	0.957571	1174	3	1.0342
TTC23L	4	0.019279	0.061593	0.957571	1175	2	0.77616
CSGALNACT2	4	0.019289	0.061633	0.957571	1176	2	-0.089682
IQCG	4	0.019314	0.061707	0.957571	1177	3	1.4318
SYTL1	4	0.019341	0.061793	0.957571	1178	2	0.058976
SSTR1	4	0.01935	0.061818	0.957571	1179	4	0.91632
ZFAND3	4	0.019375	0.061893	0.957571	1180	4	1.064
GRTP1	4	0.019392	0.061937	0.957571	1181	4	0.52768
LSR	4	0.0194	0.061967	0.957571	1182	3	0.9556
ARMCX2	4	0.019412	0.061999	0.957571	1183	2	0.20647
APOL1	4	0.019422	0.062022	0.957571	1184	4	0.6247
IFNL3	4	0.019439	0.062069	0.957571	1185	4	1.2375
PDCD2L	4	0.019463	0.062145	0.957571	1186	4	1.0186
INS-IGF2	4	0.019483	0.062203	0.957571	1187	4	1.2111
KRT15	4	0.019498	0.062242	0.957571	1188	3	0.86544
CHMP4A	4	0.019516	0.062286	0.957571	1189	3	1.6009
ATP2B2	4	0.01955	0.062366	0.957571	1190	2	0.45025
MC3R	4	0.019562	0.062401	0.957571	1191	3	1.2173
UTY	4	0.019563	0.062401	0.957571	1192	4	0.56298
LAMC3	4	0.019585	0.062466	0.957571	1193	4	0.56379
MAPK13	4	0.019602	0.062508	0.957571	1194	1	-0.0061902
GRIN2A	4	0.019655	0.06267	0.957571	1195	1	-1.2419
ABLIM3	4	0.019696	0.0628	0.957571	1196	3	0.73463
DDOST	4	0.019707	0.062832	0.957571	1197	2	0.92694
TMEM63C	4	0.01971	0.062846	0.957571	1198	4	0.46267
CSRP2BP	4	0.019732	0.062909	0.957571	1199	3	1.3515
PALM	4	0.019755	0.062974	0.957571	1200	2	0.64034
ZBED9	4	0.019759	0.062987	0.957571	1201	3	0.47786
CGB5	4	0.019765	0.063007	0.957571	1202	4	1.4369
ETV6	4	0.019766	0.063009	0.957571	1203	4	0.92364
ACSF3	4	0.019777	0.063047	0.957571	1204	4	0.61424
EMC10	4	0.019789	0.063081	0.957571	1205	3	0.97536
LOC100505478	4	0.019811	0.063145	0.957571	1206	3	0.90636
KEAP1	4	0.019815	0.063158	0.957571	1207	3	1.077
PLA2G2F	4	0.019822	0.063182	0.957571	1208	2	0.50187
COPS7A	4	0.019839	0.063224	0.957571	1209	3	1.451
SOD3	4	0.019856	0.06328	0.957571	1210	2	-0.14383
GYPC	4	0.019861	0.063292	0.957571	1211	4	0.95991
CNN2	4	0.019864	0.063298	0.957571	1212	4	1.069
STX3	4	0.019884	0.063377	0.957571	1213	4	0.72255
KCNG3	4	0.01989	0.06339	0.957571	1214	3	1.0466
HIST1H1D	4	0.019898	0.063416	0.957571	1215	2	1.1046
BAG6	4	0.019968	0.063625	0.957571	1216	1	-1.1848
HMP19	4	0.019985	0.06367	0.957571	1217	4	0.73354
MMP20	4	0.02002	0.063762	0.957571	1218	2	0.20657
SCO2	4	0.020021	0.063763	0.957571	1219	3	1.6462
ELAVL3	4	0.020046	0.063837	0.957571	1220	3	0.85952
B3GALNT2	4	0.020073	0.063905	0.957571	1221	4	0.62389
KRTAP9-6	4	0.020076	0.063913	0.957571	1222	2	0.27166
CHRM5	4	0.02008	0.063927	0.957571	1223	3	1.1246
ZNF114	4	0.020118	0.064031	0.957571	1224	3	1.2553
ATF7IP	4	0.020125	0.064053	0.957571	1225	2	0.4635
HIST1H2AG	3	0.020161	0.051961	0.957571	1226	2	0.30034
CDH19	4	0.020229	0.064361	0.957571	1227	2	0.43989
MINOS1-NBL1	4	0.02027	0.064466	0.957571	1228	3	1.2444
CCDC174	4	0.020288	0.064521	0.957571	1229	3	1.5431
TEKT1	4	0.020306	0.064577	0.957571	1230	4	0.76044
RAB5B	4	0.020317	0.064603	0.957571	1231	4	1.5097
CDY2A	4	0.02032	0.064612	0.957571	1232	4	0.64179
PRAMEF10	4	0.020322	0.06462	0.957571	1233	3	1.1978
TRIM65	4	0.020333	0.064652	0.957571	1234	3	0.30789
DQX1	4	0.020364	0.064748	0.957571	1235	2	0.39219
CYP2A7	4	0.020386	0.064805	0.957571	1236	3	0.78342
MRPS21	4	0.020427	0.064928	0.957571	1237	3	1.9093
INPP4B	4	0.020438	0.064959	0.957571	1238	2	0.89038
GABRQ	4	0.020441	0.06497	0.957571	1239	3	0.72369
GRIN2D	4	0.020452	0.065	0.957571	1240	3	1.3427
RGS1	4	0.02046	0.065022	0.957571	1241	4	0.82281
ZNF562	4	0.020483	0.065096	0.957571	1242	4	0.72165
OR2A1	4	0.02049	0.065115	0.957571	1243	1	-1.3535
CXCL14	4	0.0205	0.065145	0.957571	1244	4	0.67832
FCRL4	4	0.020509	0.065166	0.957571	1245	3	0.72819
NIPA1	4	0.020517	0.065194	0.957571	1246	4	0.52927
STAU2	4	0.020542	0.065265	0.957571	1247	2	0.49135
PLEKHF1	4	0.020549	0.065281	0.957571	1248	4	0.62504
H2AFX	3	0.020553	0.052964	0.957571	1249	2	1.5402
MYLK2	4	0.020578	0.065368	0.957571	1250	4	0.97365
PUS1	4	0.020594	0.065421	0.957571	1251	1	-0.33005
PRAP1	4	0.02061	0.065467	0.957571	1252	3	1.5292
PIR	4	0.020618	0.065494	0.957571	1253	4	0.41252
VWA9	4	0.020619	0.065497	0.957571	1254	3	1.9242
DMRTB1	4	0.020647	0.065562	0.957571	1255	3	1.1148
FAM183A	4	0.020699	0.065713	0.957571	1256	2	0.23991
GPR139	4	0.020725	0.065778	0.957571	1257	4	0.48302
CNPPD1	4	0.020731	0.065792	0.957571	1258	3	1.1577
NDRG4	4	0.020751	0.065857	0.957571	1259	2	0.026662
PFN3	4	0.020758	0.065877	0.957571	1260	2	0.45401
VPS29	4	0.020774	0.065923	0.957571	1261	4	1.3978
FOXO4	4	0.020782	0.065945	0.957571	1262	3	0.80523
FGFR1OP	4	0.020792	0.065977	0.957571	1263	3	1.1744
LPPR3	4	0.020803	0.066008	0.957571	1264	3	1.1073
LOX	4	0.020824	0.066072	0.957571	1265	4	0.80161
LONRF1	4	0.020843	0.066127	0.957571	1266	3	0.98731
SCRN3	3	0.020847	0.053703	0.957571	1267	3	0.92357
TPD52L1	4	0.020855	0.066163	0.957571	1268	1	-0.24645
TIMM8B	4	0.020908	0.066304	0.957571	1269	4	0.54917
TEX37	4	0.02096	0.066459	0.957571	1270	2	0.16598
COX6A1	4	0.020968	0.06648	0.957571	1271	3	1.1967
DRD5	4	0.020989	0.066542	0.957571	1272	3	1.1518
RHAG	4	0.021002	0.066584	0.957571	1273	3	1.087
RSPH10B	4	0.021012	0.066605	0.957571	1274	2	0.46269
PTGS2	4	0.021025	0.066639	0.957571	1275	4	0.91712
TEX38	4	0.021025	0.066639	0.957571	1276	3	0.85853
HMGB3	4	0.021063	0.066747	0.957571	1277	3	0.94712
ZNF711	4	0.021064	0.066748	0.957571	1278	3	0.77264
CEACAM18	4	0.021072	0.066776	0.957571	1279	4	0.48922
MAP1A	4	0.021094	0.06683	0.957571	1280	3	0.79317
SAMD12	4	0.021101	0.066852	0.957571	1281	4	0.74549
ZYX	4	0.021107	0.066869	0.957571	1282	3	0.88999
ZSWIM4	4	0.021116	0.066897	0.957571	1283	3	0.44142
KLHL21	4	0.02112	0.066915	0.957571	1284	3	0.85291
CDV3	4	0.02115	0.067009	0.957571	1285	3	1.3723
TBC1D25	4	0.021168	0.067061	0.957571	1286	1	-1.2941
CTIF	4	0.021181	0.067097	0.957571	1287	2	0.5165
LDHAL6A	4	0.021195	0.067134	0.957571	1288	4	1.1293
PNMA6A	4	0.021207	0.067169	0.957571	1289	3	0.80714
EBF2	4	0.021224	0.06721	0.957571	1290	4	0.97302
COL20A1	4	0.021239	0.067252	0.957571	1291	4	0.60474
GRAP	4	0.021273	0.067358	0.957571	1292	1	-0.22428
RHBDL3	4	0.02132	0.067475	0.957571	1293	3	1.3272
C9orf106	4	0.021337	0.06752	0.957571	1294	2	0.70353
SH2D6	4	0.021346	0.067545	0.957571	1295	3	1.2937
BCL2L15	4	0.021375	0.06762	0.957571	1296	4	1.8272
ERMARD	4	0.021377	0.067628	0.957571	1297	3	0.62606
KCTD2	4	0.02139	0.067666	0.957571	1298	4	0.88162
NSUN6	4	0.021398	0.067688	0.957571	1299	3	1.1121
MIEF2	4	0.021402	0.067695	0.957571	1300	4	0.80395
FAM131A	4	0.021424	0.067762	0.957571	1301	2	0.73079
ZGPAT	4	0.021429	0.067774	0.957571	1302	3	0.48736
F8A2	4	0.02145	0.067844	0.957571	1303	2	-0.17986
PABPC5	4	0.021474	0.067902	0.957571	1304	3	0.92466
HUNK	3	0.021474	0.055224	0.957571	1305	2	1.5155
MOCS1	4	0.021494	0.067966	0.957571	1306	3	0.97496
MAST3	3	0.021533	0.055361	0.957571	1307	2	1.9132
SIRT3	4	0.021534	0.068083	0.957571	1308	1	-0.29349
FABP3	4	0.021547	0.068121	0.957571	1309	3	1.4549
ALDH3A1	4	0.021575	0.068194	0.957571	1310	4	1.0553
IL17RC	4	0.021586	0.068225	0.957571	1311	1	0.074012
PUM2	4	0.021599	0.06826	0.957571	1312	2	0.23988
MGRN1	4	0.021628	0.068346	0.957571	1313	3	0.89762
VSTM1	3	0.021633	0.055593	0.957571	1314	2	1.4008
DBX1	4	0.021638	0.068368	0.957571	1315	2	0.15555
RMND5A	4	0.021643	0.068386	0.957571	1316	2	-0.80757
ZNF503	4	0.021678	0.068486	0.957571	1317	2	0.44416
CSNK2A1	4	0.02169	0.068526	0.957571	1318	2	0.49862
TBC1D17	4	0.021718	0.068612	0.957571	1319	4	0.54306
KCTD12	4	0.021725	0.068627	0.957571	1320	3	0.86022
SFXN4	4	0.021769	0.068752	0.957571	1321	3	1.3698
UBL4B	4	0.021775	0.068773	0.957571	1322	4	0.87625
CTH	4	0.021794	0.068822	0.957571	1323	1	-0.39387
NRTN	3	0.021814	0.056035	0.957571	1324	3	0.63408
MCEE	4	0.021831	0.068923	0.957571	1325	3	0.91087
TMEM18	4	0.021836	0.068933	0.957571	1326	3	1.2186
OCA2	4	0.021847	0.06896	0.957571	1327	3	0.52997
CLEC6A	4	0.021887	0.069075	0.957571	1328	4	0.79859
KDM1A	4	0.021898	0.069108	0.957571	1329	3	1.7493
C9orf72	4	0.021899	0.06911	0.957571	1330	2	0.25831
DNASE2B	4	0.021916	0.069159	0.957571	1331	3	0.94906
ZNF611	4	0.02199	0.069368	0.957571	1332	4	0.94472
PSPH	4	0.022005	0.06941	0.957571	1333	3	0.99758
FRMPD3	4	0.022038	0.069507	0.957571	1334	2	0.45804
CRLS1	3	0.022044	0.056586	0.957571	1335	2	1.6982
KIAA0754	4	0.022045	0.069527	0.957571	1336	3	0.97573
PRKAR1B	4	0.022055	0.069555	0.957571	1337	3	0.62561
CHST4	4	0.022056	0.069561	0.957571	1338	4	0.69984
TCN2	4	0.022058	0.069566	0.957571	1339	3	1.2751
ACSL4	4	0.022059	0.069567	0.957571	1340	4	0.74779
GJB4	4	0.022076	0.069614	0.957571	1341	3	1.0993
GIMAP1	4	0.022107	0.069704	0.957571	1342	1	-1.2555
KRTAP3-1	4	0.022108	0.069705	0.957571	1343	4	0.52219
NEFH	4	0.022111	0.069714	0.957571	1344	4	0.59218
LDHAL6B	4	0.022153	0.069836	0.957571	1345	2	0.069433
SLC39A8	3	0.02216	0.056853	0.957571	1346	2	0.28578
D2HGDH	4	0.022266	0.070162	0.957571	1347	4	0.6014
GALM	4	0.022352	0.070404	0.957571	1348	4	0.82939
SCGB1A1	4	0.022358	0.070423	0.957571	1349	4	1.1599
RIPPLY3	4	0.022361	0.070433	0.957571	1350	4	0.6325
MTCP1	4	0.022368	0.07045	0.957571	1351	1	0.13364
FEZ1	4	0.022395	0.070524	0.957571	1352	4	0.50655
CTNNB1	4	0.022416	0.070583	0.957571	1353	4	0.85079
OR5B17	4	0.02242	0.070591	0.957571	1354	3	0.71848
GATA5	4	0.022446	0.070656	0.957571	1355	3	1.1277
ABI3	4	0.022467	0.070721	0.957571	1356	3	1.133
ELAC2	4	0.022472	0.07074	0.957571	1357	1	-1.087
MMAB	4	0.022484	0.070763	0.957571	1358	4	0.975
RNF213	4	0.022524	0.070875	0.957571	1359	2	0.49313
LGALS13	4	0.02253	0.070898	0.957571	1360	4	0.44777
HSD11B1	4	0.022571	0.071004	0.957571	1361	3	0.75259
PNPLA2	4	0.022576	0.071023	0.957571	1362	3	0.82579
C19orf68	4	0.022577	0.071024	0.957571	1363	4	0.70319
ATP6V0E1	4	0.022634	0.071175	0.957571	1364	3	1.0953
LDOC1L	4	0.022642	0.071202	0.957571	1365	4	0.31728
SLC45A3	4	0.022651	0.071233	0.957571	1366	4	0.66994
VPS4B	4	0.022654	0.071243	0.957571	1367	4	1.2621
ZNF501	4	0.022666	0.071274	0.957571	1368	4	0.65269
USP48	4	0.022681	0.071309	0.957571	1369	1	-0.35991
GRPEL2	4	0.022697	0.071357	0.957571	1370	4	0.55174
ZCCHC7	4	0.022707	0.071388	0.957571	1371	4	0.78711
FAM53C	4	0.022719	0.071425	0.957571	1372	4	0.9224
ATP7A	4	0.022733	0.071468	0.957571	1373	2	-1.526
NARR	4	0.022738	0.071482	0.957571	1374	4	0.56987
ICT1	4	0.022759	0.071545	0.957571	1375	2	1.2566
PIM3	4	0.022781	0.071612	0.957571	1376	4	0.51201
CD14	4	0.022784	0.071618	0.957571	1377	4	1.2965
C11orf97	4	0.022785	0.071621	0.957571	1378	2	0.53648
ZCCHC4	4	0.022787	0.071632	0.957571	1379	4	0.63468
ACCSL	4	0.022803	0.071674	0.957571	1380	4	0.8689
C1orf61	4	0.022813	0.071703	0.957571	1381	3	0.98056
THAP2	4	0.022834	0.071755	0.957571	1382	4	0.91769
HIST1H3F	4	0.02284	0.071771	0.957571	1383	4	1.1387
EPYC	4	0.022871	0.071848	0.957571	1384	4	0.70234
FAM149B1	4	0.022885	0.071883	0.957571	1385	3	1.5957
AQP3	4	0.022887	0.071887	0.957571	1386	4	0.49669
CPAMD8	4	0.022889	0.071897	0.957571	1387	3	0.81056
TTC25	4	0.02289	0.071899	0.957571	1388	3	1.1995
KRTAP2-3	4	0.022893	0.071907	0.957571	1389	2	0.55064
SETD8	4	0.022938	0.072024	0.957571	1390	3	1.7356
TRDMT1	4	0.022953	0.07206	0.957571	1391	4	0.87974
RAB33A	4	0.022977	0.072145	0.957571	1392	3	0.80883
KCNK13	4	0.023009	0.072238	0.957571	1393	3	0.80999
INSL4	4	0.023045	0.072338	0.957571	1394	1	-0.56371
MIR1-1HG	4	0.023069	0.072408	0.957571	1395	3	0.68646
NCR3LG1	4	0.023092	0.072467	0.957571	1396	3	1.2994
RUNX2	4	0.023097	0.072481	0.957571	1397	2	-0.88619
TYW1	4	0.023112	0.072525	0.957571	1398	4	1.0311
BECN2	4	0.023138	0.072604	0.957571	1399	4	0.63963
MYO18A	4	0.023155	0.072663	0.957571	1400	3	1.2294
QPCTL	4	0.0232	0.07279	0.957571	1401	3	2.0143
DNER	4	0.023202	0.072794	0.957571	1402	2	0.26311
PDCD11	4	0.023218	0.07284	0.957571	1403	2	0.20097
OAS3	4	0.023227	0.072872	0.957571	1404	2	-0.12888
ATF6B	4	0.023239	0.072896	0.957571	1405	3	1.137
LRFN1	4	0.023263	0.072958	0.957571	1406	3	0.70798
KRT31	4	0.023283	0.073015	0.957571	1407	4	1.1811
SAP25	4	0.023285	0.073025	0.957571	1408	3	1.1933
C1RL	4	0.023306	0.073083	0.957571	1409	3	0.79824
TRPV2	4	0.023308	0.07309	0.957571	1410	2	0.4782
ACOT11	4	0.023336	0.073173	0.957571	1411	3	0.83684
ASAP2	4	0.023349	0.073206	0.957571	1412	4	0.76767
C6orf58	4	0.023396	0.073336	0.957571	1413	3	0.92587
DNAJC12	4	0.02341	0.07337	0.957571	1414	2	1.0952
ECH1	4	0.023441	0.073453	0.957571	1415	4	0.54537
SFTA2	4	0.02345	0.073478	0.957571	1416	4	0.73903
VPS18	4	0.023462	0.073517	0.957571	1417	2	0.16345
CRHR2	4	0.023463	0.073518	0.957571	1418	4	0.49006
DYNC1H1	3	0.023504	0.060063	0.957571	1419	2	1.2355
LRRK2	4	0.02353	0.073717	0.957571	1420	4	0.82728
HNRNPA0	4	0.023553	0.073781	0.957571	1421	2	0.49847
TMEM201	4	0.023566	0.073816	0.957571	1422	2	0.12262
KCNC1	4	0.023607	0.073937	0.957571	1423	4	0.58334
NOX4	4	0.023623	0.073982	0.957571	1424	4	0.46047
DLC1	4	0.023629	0.074004	0.957571	1425	4	0.57409
TNRC6A	4	0.023645	0.074044	0.957571	1426	4	0.84404
KIAA1468	4	0.02367	0.074127	0.957571	1427	2	0.31035
MYRIP	4	0.02368	0.074157	0.957571	1428	3	0.91088
NKX2-1	4	0.023774	0.074434	0.957571	1429	2	-0.58929
FOXS1	4	0.023797	0.074494	0.957571	1430	4	0.88915
POFUT2	4	0.023812	0.074538	0.957571	1431	4	0.73093
CNOT4	4	0.023827	0.074574	0.957571	1432	2	0.88753
ZFPM2	4	0.023834	0.074594	0.957571	1433	4	1.0144
EVX1	4	0.023845	0.074632	0.957571	1434	2	-0.39276
C11orf63	4	0.023853	0.074654	0.957571	1435	4	0.98916
BRWD3	4	0.023873	0.074707	0.957571	1436	2	0.88038
MED12L	4	0.023879	0.074724	0.957571	1437	3	1.106
SLC2A6	4	0.023919	0.074821	0.957571	1438	3	1.261
FBN2	3	0.023922	0.0611	0.957571	1439	3	0.79024
GLIS1	4	0.023931	0.074861	0.957571	1440	1	-1.2295
FOXP2	4	0.023957	0.074945	0.957571	1441	3	0.99672
C6orf223	4	0.023974	0.074993	0.957571	1442	2	0.69795
PMEPA1	4	0.023992	0.075041	0.957571	1443	4	0.51289
SOWAHA	4	0.023995	0.075051	0.957571	1444	4	0.45712
CPSF3	4	0.024029	0.075141	0.957571	1445	2	0.59909
FNIP1	4	0.024035	0.075161	0.957571	1446	2	0.16486
PLXND1	4	0.02406	0.075239	0.957571	1447	3	0.95675
C12orf43	4	0.024087	0.075306	0.957571	1448	3	0.41389
DCHS2	4	0.024102	0.075353	0.957571	1449	2	0.67688
EPHA2	4	0.024139	0.075456	0.957571	1450	3	0.5568
AVPR2	4	0.024148	0.075481	0.957571	1451	4	0.46698
SCN10A	4	0.024174	0.07555	0.957571	1452	4	0.54586
SV2A	4	0.024187	0.075589	0.957571	1453	4	0.48172
AKR1B15	4	0.02419	0.0756	0.957571	1454	4	0.79727
SLC6A5	4	0.024191	0.075602	0.957571	1455	2	-0.077431
RC3H1	4	0.024245	0.075761	0.957571	1456	4	1.1697
ZNF740	4	0.024259	0.075805	0.957571	1457	2	0.34947
OPN1LW	4	0.02436	0.076072	0.957571	1458	3	0.79465
HIST2H4B	4	0.024408	0.076214	0.957571	1459	4	0.86305
XKR4	4	0.024425	0.076253	0.957571	1460	4	0.97491
PRPF3	4	0.02443	0.076269	0.957571	1461	3	1.6629
C16orf54	4	0.024438	0.07629	0.957571	1462	4	0.84935
ZNF638	4	0.024451	0.076328	0.957571	1463	1	-2.556
PPOX	4	0.024468	0.076368	0.957571	1464	3	1.6131
SCAMP3	4	0.024484	0.076412	0.957571	1465	4	0.75784
GDI1	4	0.024503	0.076459	0.957571	1466	2	0.59526
TEK	4	0.024517	0.076503	0.957571	1467	2	0.83762
FAM89B	4	0.024536	0.076555	0.957571	1468	4	1.1688
SLC30A7	4	0.024555	0.076599	0.957571	1469	2	0.020883
UGT2B4	4	0.024563	0.07662	0.957571	1470	4	0.71958
ULK3	4	0.024582	0.076677	0.957571	1471	3	0.8627
CTCF	4	0.024587	0.076696	0.957571	1472	4	1.553
DCAF8L2	4	0.024607	0.076745	0.957571	1473	3	0.41991
KLHDC9	4	0.024609	0.07675	0.957571	1474	4	0.95199
LRP10	4	0.024619	0.076787	0.957571	1475	3	1.0368
RABIF	4	0.024638	0.076837	0.957571	1476	3	1.0003
KCTD8	4	0.024652	0.076868	0.957571	1477	4	0.79718
ARHGEF16	4	0.024659	0.076888	0.957571	1478	3	1.295
SEMA3A	4	0.024691	0.076978	0.957571	1479	4	0.55811
VN1R2	4	0.024697	0.076993	0.957571	1480	3	1.2085
BFAR	4	0.024731	0.077081	0.957571	1481	3	1.8661
RGPD8	3	0.024733	0.063008	0.957571	1482	2	1.6756
ZNF845	4	0.024747	0.077125	0.957571	1483	4	0.83032
CSNK1A1	4	0.02476	0.077163	0.957571	1484	3	1.9895
LRRC31	4	0.024768	0.077189	0.957571	1485	2	0.77751
PEBP4	4	0.02478	0.077226	0.957571	1486	4	0.81772
SIGLEC14	4	0.024798	0.077278	0.957571	1487	3	1.2289
USP45	4	0.024815	0.077325	0.957571	1488	2	0.18238
UBE2F	4	0.024824	0.077348	0.957571	1489	2	0.91911
CACNA1I	4	0.024852	0.07743	0.957571	1490	3	0.92757
NOTCH2	4	0.024889	0.077535	0.957571	1491	2	0.43548
BAZ2B	4	0.02489	0.077535	0.957571	1492	4	0.77199
CHAD	4	0.024899	0.077562	0.957571	1493	2	0.86005
SERPINF1	4	0.024899	0.077563	0.957571	1494	4	0.76763
ASUN	4	0.024917	0.077617	0.957571	1495	4	2.0838
RALGAPA2	4	0.024963	0.077744	0.957571	1496	4	0.63041
KRT36	4	0.024971	0.077767	0.957571	1497	3	0.74403
MEGF6	4	0.024973	0.07777	0.957571	1498	2	0.55792
NEUROG1	4	0.024991	0.077814	0.957571	1499	3	1.1705
DPP8	4	0.025023	0.077906	0.957571	1500	3	0.86017
WARS	2	0.025029	0.046068	0.957571	1501	2	1.2387
CBLN3	4	0.025039	0.077949	0.957571	1502	3	1.2127
POU3F1	3	0.025056	0.063796	0.957571	1503	2	1.0862
AP1G2	4	0.025063	0.078006	0.957571	1504	3	1.4995
TBC1D8	4	0.025075	0.078047	0.957571	1505	3	0.64138
KRTAP5-1	4	0.025127	0.078202	0.957571	1506	2	-1.7998
BEND3	4	0.025157	0.078277	0.957571	1507	4	1.0409
RNH1	3	0.025173	0.064081	0.957571	1508	1	0.27402
TMIGD3	4	0.025189	0.07837	0.957571	1509	3	1.1064
GRHL1	4	0.025217	0.07845	0.957571	1510	3	1.3446
CEP70	4	0.025232	0.078495	0.957571	1511	2	-0.2106
PHF20L1	4	0.025247	0.078535	0.957571	1512	4	0.49806
GLT8D2	4	0.025264	0.078583	0.957571	1513	3	1.083
OR7C2	4	0.025267	0.078591	0.957571	1514	3	0.83561
PTBP2	4	0.025272	0.078608	0.957571	1515	3	1.2221
ZNF658	4	0.025281	0.07863	0.957571	1516	4	1.0918
NLRP4	4	0.025284	0.078639	0.957571	1517	2	-0.020455
PARP10	4	0.025298	0.078676	0.957571	1518	4	0.86151
PGAP3	4	0.025321	0.078749	0.957571	1519	3	1.1482
MAP4K1	4	0.025321	0.07875	0.957571	1520	4	0.32526
C10orf32	4	0.025336	0.078793	0.957571	1521	3	0.76857
PYCRL	4	0.025348	0.078828	0.957571	1522	2	0.30534
ZKSCAN8	4	0.025376	0.078903	0.957571	1523	2	0.47361
MED15	4	0.025388	0.078935	0.957571	1524	2	0.33893
LOC388282	4	0.025428	0.07904	0.957571	1525	4	1.069
PGR	4	0.025439	0.079069	0.957571	1526	4	0.90246
CTAGE4	4	0.02544	0.07907	0.957571	1527	3	0.68977
KRT19	4	0.025446	0.079086	0.957571	1528	4	1.1491
PFKP	4	0.025459	0.079124	0.957571	1529	4	0.73617
C6orf7	4	0.025462	0.079133	0.957571	1530	3	1.4606
PLA2G2A	4	0.025467	0.079148	0.957571	1531	3	1.0488
DHX30	4	0.025471	0.079155	0.957571	1532	3	1.3219
P2RY8	4	0.025534	0.07933	0.957571	1533	4	0.47397
OPHN1	3	0.025578	0.06503	0.957571	1534	2	1.0652
KRTAP1-1	4	0.025594	0.079499	0.957571	1535	4	1.0402
OR4C46	4	0.025605	0.079533	0.957571	1536	4	0.38262
OR52D1	4	0.025612	0.079545	0.957571	1537	4	0.40782
TRIP6	4	0.025619	0.07956	0.957571	1538	4	1.371
CUEDC1	4	0.025625	0.079583	0.957571	1539	4	0.55264
TGM6	4	0.025628	0.079593	0.957571	1540	3	0.81119
SPPL2A	4	0.025629	0.079594	0.957571	1541	4	0.56563
MSGN1	4	0.025631	0.0796	0.957571	1542	2	0.37472
ZNF155	4	0.02564	0.079631	0.957571	1543	2	0.69759
UCMA	4	0.025648	0.079654	0.957571	1544	2	0.02891
TMEM87B	4	0.025659	0.079687	0.957571	1545	3	1.0196
DAZ3	4	0.025663	0.079699	0.957571	1546	3	0.94174
CACNA1D	4	0.0257	0.079798	0.957571	1547	4	0.80134
SPACA4	4	0.025721	0.079852	0.957571	1548	4	0.76807
TMOD1	4	0.025756	0.079945	0.957571	1549	3	1.1914
CEP85	4	0.025763	0.079964	0.957571	1550	2	0.73348
SLC7A11	4	0.025782	0.080013	0.957571	1551	4	0.50958
MROH2B	4	0.025806	0.080089	0.957571	1552	4	0.65019
PCDHB8	4	0.025816	0.080122	0.957571	1553	4	0.67226
RRP8	4	0.025855	0.080226	0.957571	1554	2	0.054358
CLDN9	4	0.025871	0.080263	0.957571	1555	4	0.8139
CCDC112	4	0.025881	0.080287	0.957571	1556	4	0.91872
MYOC	4	0.025907	0.080366	0.957571	1557	2	0.65412
PARP14	4	0.025915	0.080386	0.957571	1558	3	1.3645
KAZN	4	0.025922	0.080401	0.957571	1559	4	0.5138
EPT1	4	0.025959	0.0805	0.957571	1560	3	0.5218
TACSTD2	4	0.02596	0.080501	0.957571	1561	4	0.5196
NINJ1	4	0.02598	0.080555	0.957571	1562	4	0.41727
SMIM20	4	0.025988	0.080577	0.957571	1563	3	1.4504
TAS2R3	4	0.025994	0.080597	0.957571	1564	4	0.65823
NCKAP1L	4	0.026001	0.080612	0.957571	1565	3	1.4118
ARHGEF9	4	0.026011	0.080643	0.957571	1566	3	0.83598
CEP19	4	0.026013	0.080644	0.957571	1567	4	1.4379
MVB12A	4	0.026049	0.080742	0.957571	1568	4	0.73578
PNPLA5	4	0.026052	0.08075	0.957571	1569	3	0.9681
C1QA	4	0.026063	0.080788	0.957571	1570	2	0.23024
DGCR14	4	0.026077	0.080827	0.957571	1571	3	1.3781
LRRC42	4	0.02608	0.080837	0.957571	1572	4	0.74548
NUP107	3	0.026081	0.066186	0.957571	1573	3	1.8514
TSC22D1	4	0.026094	0.080879	0.957571	1574	4	0.91975
FAM131C	4	0.026115	0.080945	0.957571	1575	3	0.36193
CSHL1	4	0.026167	0.081095	0.957571	1576	3	0.70346
AMHR2	4	0.026191	0.081165	0.957571	1577	3	1.0248
CAND2	4	0.026219	0.081248	0.957571	1578	3	0.49825
SGK1	4	0.026241	0.081316	0.957571	1579	3	1.0788
CYP2B6	4	0.026249	0.081339	0.957571	1580	2	-0.036031
RCE1	4	0.026258	0.081361	0.957571	1581	2	0.12087
SUSD4	4	0.026271	0.0814	0.957571	1582	2	0.22305
MATN2	4	0.026277	0.081413	0.957571	1583	3	1.0523
PAWR	4	0.026311	0.081518	0.957571	1584	4	0.42671
ARHGEF18	4	0.026315	0.081529	0.957571	1585	3	1.2729
CGRRF1	4	0.026323	0.081551	0.957571	1586	2	0.0028295
CBLC	4	0.026326	0.08156	0.957571	1587	3	0.78371
DEFB110	4	0.026339	0.081595	0.957571	1588	4	0.55261
AKIRIN2	2	0.026345	0.048369	0.957571	1589	1	0.034765
MAP10	4	0.026363	0.081655	0.957571	1590	4	0.85544
KDM2A	4	0.026375	0.08169	0.957571	1591	2	-0.063967
DENND2C	4	0.026386	0.081717	0.957571	1592	3	1.0951
NUDT6	4	0.026427	0.081839	0.957571	1593	2	0.33465
MYBPC2	4	0.02644	0.081861	0.957571	1594	2	-0.0070013
ZIC2	4	0.026497	0.082005	0.957571	1595	2	0.62684
ZNF639	4	0.026507	0.082024	0.957571	1596	3	1.209
FGF18	4	0.026526	0.082076	0.957571	1597	3	1.0694
PARG	4	0.026531	0.082092	0.957571	1598	1	-0.67207
DDRGK1	4	0.026583	0.082258	0.957571	1599	2	-0.040777
SI	4	0.026591	0.082281	0.957571	1600	3	1.3227
LRP5	4	0.026613	0.082337	0.957571	1601	3	1.244
SLC35E1	4	0.026617	0.08235	0.957571	1602	4	1.3498
COQ3	4	0.026637	0.082409	0.957571	1603	4	1.0402
C16orf62	4	0.026656	0.082479	0.957571	1604	3	1.3647
FXYD4	4	0.026663	0.082494	0.957571	1605	4	0.7912
MYZAP	4	0.02667	0.082513	0.957571	1606	3	0.90797
DIAPH3	4	0.026687	0.082563	0.957571	1607	3	0.71611
LAMTOR1	4	0.026699	0.0826	0.957571	1608	3	1.2345
IL22RA2	4	0.026727	0.082685	0.957571	1609	3	1.1351
POU6F2	4	0.026737	0.082716	0.957571	1610	3	1.283
ZNF189	4	0.026738	0.082717	0.957571	1611	3	1.2403
KLF3	3	0.026738	0.06775	0.957571	1612	3	0.44366
PSKH1	4	0.026762	0.082778	0.957571	1613	3	0.83038
HMGB1	4	0.026767	0.08279	0.957571	1614	2	-0.48437
HPS4	4	0.026775	0.082812	0.957571	1615	4	0.94443
HVCN1	4	0.026786	0.082845	0.957571	1616	4	1.1703
SBNO2	4	0.026828	0.082961	0.957571	1617	3	1.1077
TRUB1	4	0.026838	0.082985	0.957571	1618	4	0.46646
IGF2BP2	4	0.026843	0.082995	0.957571	1619	3	0.46278
OR10T2	4	0.026887	0.083124	0.957571	1620	4	0.8091
EVC	4	0.026892	0.08314	0.957571	1621	2	0.13423
DCDC5	4	0.026898	0.08316	0.957571	1622	4	0.53962
INSR	4	0.026898	0.08316	0.957571	1623	4	0.7159
OR3A3	4	0.026916	0.08321	0.957571	1624	4	0.63468
RAB1A	2	0.02692	0.049417	0.957571	1625	2	2.438
TMEM27	4	0.026921	0.083223	0.957571	1626	3	0.89439
CYTH1	4	0.026947	0.083294	0.957571	1627	2	0.20442
GGA1	4	0.026965	0.08335	0.957571	1628	4	0.64022
SACS	4	0.026989	0.083403	0.957571	1629	4	1.2365
PTGFR	4	0.026999	0.083428	0.957571	1630	1	-0.023472
ZNF302	4	0.027011	0.083459	0.957571	1631	4	0.62723
RBM14-RBM4	4	0.027025	0.083502	0.957571	1632	4	0.42027
DGKQ	4	0.027066	0.08362	0.957571	1633	3	0.85339
LIMD1	4	0.02711	0.083728	0.957571	1634	4	0.64023
SGSM2	4	0.027113	0.083736	0.957571	1635	4	0.87397
VGLL4	4	0.027138	0.083818	0.957571	1636	4	0.84053
OTOS	4	0.027154	0.083866	0.957571	1637	1	-0.20469
ZEB1	4	0.027182	0.083959	0.957571	1638	3	1.1354
LMX1A	4	0.027184	0.083966	0.957571	1639	4	0.42263
PLXNC1	4	0.027202	0.084016	0.957571	1640	4	0.75971
RAG1	4	0.027208	0.084031	0.957571	1641	3	1.0672
TMEM144	4	0.027221	0.08407	0.957571	1642	2	0.45706
PRY2	4	0.027245	0.08413	0.957571	1643	4	0.73283
DPP3	4	0.027264	0.084186	0.957571	1644	3	1.003
HOXA10	3	0.027264	0.068965	0.957571	1645	3	0.78427
UCKL1	4	0.02733	0.084367	0.957571	1646	4	0.54584
SLC1A6	4	0.027345	0.084407	0.957571	1647	3	0.9892
STK17A	4	0.027362	0.084441	0.957571	1648	3	1.1545
CD84	3	0.0274	0.069284	0.957571	1649	1	0.014453
RUSC1-AS1	4	0.027409	0.084564	0.957571	1650	4	0.48898
BST2	4	0.027414	0.084582	0.957571	1651	2	0.778
DUX4	2	0.027417	0.050311	0.957571	1652	1	0.74553
ENAM	4	0.027427	0.084621	0.957571	1653	4	0.76391
C11orf85	4	0.027494	0.08481	0.957571	1654	4	1.6926
SENP3	4	0.027534	0.08492	0.957571	1655	4	0.60931
PSORS1C2	4	0.027562	0.084993	0.957571	1656	2	0.81895
CECR1	4	0.027566	0.085008	0.957571	1657	4	1.049
AHR	4	0.02757	0.085019	0.957571	1658	3	0.39243
HES7	4	0.027572	0.085025	0.957571	1659	3	1.0779
FZD2	4	0.027596	0.08509	0.957571	1660	3	0.88163
KLF15	4	0.027622	0.085172	0.957571	1661	2	-0.41172
GTSE1	4	0.027669	0.0853	0.957571	1662	2	1.1252
GPR173	4	0.027718	0.085453	0.957571	1663	2	0.40875
SIX6	4	0.027739	0.085515	0.957571	1664	4	1.0022
TIMM17A	4	0.027771	0.085618	0.957571	1665	3	1.1431
SETMAR	4	0.027777	0.085637	0.957571	1666	2	0.24725
WDR59	4	0.027802	0.085714	0.957571	1667	3	1.0576
TCP10L2	4	0.027806	0.085726	0.957571	1668	3	1.2924
SIRPD	4	0.027829	0.085778	0.957571	1669	3	0.89139
CCNL2	4	0.027838	0.085806	0.957571	1670	3	1.0089
PDXP	4	0.02789	0.08594	0.957571	1671	3	0.99952
CD40	4	0.02789	0.085941	0.957571	1672	4	0.58346
ZNF609	4	0.027959	0.086116	0.957571	1673	4	1.2049
MT1HL1	4	0.027974	0.08615	0.957571	1674	4	0.60582
IGFBPL1	4	0.027978	0.086164	0.957571	1675	3	0.98372
SEPHS1	4	0.027981	0.086175	0.957571	1676	4	1.0052
KCNA7	4	0.027983	0.086179	0.957571	1677	3	0.88337
KLKB1	4	0.027985	0.086186	0.957571	1678	2	0.10689
GPC4	4	0.027988	0.086197	0.957571	1679	4	0.73167
EMC6	4	0.027995	0.086224	0.957571	1680	4	0.99935
FAM222B	4	0.028037	0.086334	0.957571	1681	3	0.56212
RNF157	4	0.028062	0.08639	0.957571	1682	2	0.94668
TRIM9	4	0.028068	0.086411	0.957571	1683	4	0.77678
FAU	2	0.028071	0.051461	0.957571	1684	1	2.3717
CA10	4	0.02809	0.086478	0.957571	1685	4	1.0469
KCNG4	4	0.028091	0.086483	0.957571	1686	3	0.6925
MPRIP	4	0.028094	0.086492	0.957571	1687	4	0.6976
ACTL9	4	0.028097	0.086502	0.957571	1688	3	0.80319
CCDC134	4	0.028104	0.086523	0.957571	1689	4	1.0628
HDAC8	4	0.028113	0.086542	0.957571	1690	3	0.92258
LOC101928093	4	0.028121	0.086566	0.957571	1691	2	0.63306
DCUN1D3	4	0.028141	0.086615	0.957571	1692	1	-0.83269
DNAJA4	4	0.02818	0.086721	0.957571	1693	2	-0.33023
NR3C2	4	0.028193	0.086755	0.957571	1694	2	-0.10502
CUL7	4	0.028212	0.086799	0.957571	1695	4	0.81655
RNF20	4	0.028219	0.086818	0.957571	1696	2	0.96108
PHKG1	4	0.028227	0.086841	0.957571	1697	4	0.94924
LIPN	4	0.028259	0.086928	0.957571	1698	2	0.40465
UBXN11	4	0.028296	0.087033	0.957571	1699	2	0.26196
ATL3	4	0.028312	0.087076	0.957571	1700	4	0.56577
C16orf52	4	0.028377	0.08726	0.957571	1701	2	0.75554
SRGAP2B	4	0.028393	0.087308	0.957571	1702	4	0.87596
STEAP3	4	0.0284	0.087324	0.957571	1703	2	0.45028
SLC51A	4	0.02841	0.087361	0.957571	1704	3	1.2428
BET1L	4	0.028452	0.087464	0.957571	1705	3	0.54181
DGKZ	4	0.028483	0.087542	0.957571	1706	3	0.89571
PJA2	4	0.028496	0.087572	0.957571	1707	3	1.2491
DIRC1	4	0.028516	0.087636	0.957571	1708	2	0.38926
SLC25A6	4	0.028525	0.087658	0.957571	1709	4	0.84978
SH3RF3	4	0.028544	0.087706	0.957571	1710	4	0.61636
SERPINA11	4	0.028546	0.087713	0.957571	1711	2	0.86957
LY86	4	0.028547	0.087724	0.957571	1712	4	0.49241
C1QTNF4	4	0.028556	0.087743	0.957571	1713	2	-0.32718
NUP210L	4	0.028573	0.087789	0.957571	1714	4	0.65959
KRT40	4	0.028619	0.087909	0.957571	1715	3	0.99292
SFXN1	4	0.02864	0.087964	0.957571	1716	4	0.76863
PXT1	4	0.028651	0.087995	0.957571	1717	4	0.68357
MAPK12	4	0.02866	0.088015	0.957571	1718	2	-0.22782
TPK1	4	0.028676	0.088067	0.957571	1719	4	0.91927
PDIA6	4	0.028677	0.088068	0.957571	1720	3	1.1581
ZER1	4	0.028711	0.088166	0.957571	1721	3	0.98833
SNTG2	4	0.028717	0.088182	0.957571	1722	4	0.8697
JAK3	3	0.028719	0.07237	0.957571	1723	3	0.85464
MYO1C	4	0.028719	0.088191	0.957571	1724	3	0.96064
COL9A2	4	0.028763	0.08832	0.957571	1725	2	0.41132
FAM50B	4	0.028772	0.088343	0.957571	1726	3	0.68403
DNMT3L	4	0.028806	0.08845	0.957571	1727	4	0.78534
YIPF6	4	0.028815	0.088479	0.957571	1728	3	0.70043
LDLRAD3	4	0.028824	0.088507	0.957571	1729	2	1.0116
CACNA2D2	4	0.028828	0.088521	0.957571	1730	4	0.56889
PIK3CB	4	0.028891	0.08869	0.957571	1731	4	0.67213
JKAMP	4	0.028899	0.088712	0.957571	1732	3	0.83266
DET1	4	0.02891	0.088748	0.957571	1733	4	0.38469
CHRNB2	4	0.028914	0.088751	0.957571	1734	4	0.90406
DOK2	4	0.028919	0.088768	0.957571	1735	3	0.63015
NARF	4	0.028924	0.088782	0.957571	1736	3	1.2469
PLIN2	4	0.02893	0.088805	0.957571	1737	3	1.0272
OR1C1	4	0.028932	0.08881	0.957571	1738	4	0.79035
ASCL1	4	0.028971	0.088913	0.957571	1739	3	1.1721
CABP7	4	0.028993	0.088981	0.957571	1740	3	1.0552
SERINC4	4	0.029014	0.089029	0.957571	1741	4	0.56721
CPSF6	3	0.029018	0.073063	0.957571	1742	3	0.61106
PTPRS	4	0.02907	0.089188	0.957571	1743	4	0.81004
TPCN1	4	0.029074	0.089202	0.957571	1744	3	1.0965
ARSJ	3	0.029079	0.07321	0.957571	1745	2	1.5429
BCL2L2-PABPN1	4	0.029093	0.089253	0.957571	1746	3	1.4615
NPM3	4	0.02911	0.089301	0.957571	1747	3	1.1964
BLNK	4	0.029152	0.089423	0.957571	1748	4	0.79583
RUSC1	4	0.029153	0.089424	0.957571	1749	3	1.034
ZNHIT3	3	0.029155	0.073385	0.957571	1750	3	0.87904
LGI4	4	0.029164	0.089458	0.957571	1751	3	1.0803
TCTN2	4	0.029169	0.089477	0.957571	1752	4	1.0371
FAM186A	4	0.029183	0.089516	0.957571	1753	3	1.4225
C18orf65	4	0.029197	0.089549	0.957571	1754	4	0.5545
SPACA5	4	0.029206	0.089572	0.957571	1755	3	0.59168
GPR37L1	3	0.029225	0.073553	0.957571	1756	3	1.3916
C9orf69	4	0.029238	0.089671	0.957571	1757	3	1.5868
DNM1	4	0.029276	0.089764	0.957571	1758	4	0.66689
CNPY1	4	0.029306	0.089851	0.957571	1759	4	0.52697
PAXIP1	4	0.029334	0.08993	0.957571	1760	3	0.52752
OTUD1	4	0.029361	0.090008	0.957571	1761	3	0.8169
NUPL2	4	0.029381	0.090053	0.957571	1762	4	1.0733
FAM118A	4	0.029411	0.09014	0.957571	1763	4	0.83221
PPP1R1B	4	0.029415	0.090151	0.957571	1764	4	0.44539
ANO9	4	0.029434	0.090205	0.957571	1765	3	0.93713
PECR	4	0.029441	0.090232	0.957571	1766	4	0.56409
LSM2	3	0.029467	0.074109	0.957571	1767	1	-0.25074
XKR9	4	0.029489	0.090375	0.957571	1768	1	-0.82219
CD9	4	0.029505	0.090413	0.957571	1769	3	0.98038
IMMP1L	4	0.02951	0.090425	0.957571	1770	3	1.2713
ZDHHC19	4	0.029515	0.090438	0.957571	1771	3	0.62481
MPV17L	4	0.029539	0.090513	0.957571	1772	4	0.44879
PLK3	4	0.029548	0.090535	0.957571	1773	3	1.0889
OR10G3	4	0.029555	0.09056	0.957571	1774	2	0.90538
SPANXN4	4	0.02958	0.09063	0.957571	1775	3	1.0629
WWP2	4	0.029604	0.090684	0.957571	1776	4	1.1048
THAP6	4	0.029615	0.09072	0.957571	1777	3	1.2327
FBXO36	4	0.029626	0.090752	0.957571	1778	4	0.70866
TXNDC2	4	0.029645	0.090802	0.957571	1779	1	-0.51975
RNF186	4	0.029679	0.090892	0.957571	1780	4	0.57524
PRR15	4	0.029697	0.090932	0.957571	1781	2	0.29528
PSMC5	3	0.02974	0.074746	0.957571	1782	2	0.86464
LILRA1	4	0.029748	0.091082	0.957571	1783	2	0.31267
OR7D2	4	0.029787	0.091214	0.957571	1784	2	0.68092
SERF1A	4	0.0298	0.091245	0.957571	1785	1	-1.2855
SMR3B	4	0.029801	0.091245	0.957571	1786	4	1.0555
AVEN	4	0.029852	0.09138	0.957571	1787	2	-0.93065
AKR1A1	4	0.029892	0.091487	0.957571	1788	3	0.82584
ANKRD33	4	0.029904	0.091525	0.957571	1789	2	-0.0083674
CCSAP	4	0.029956	0.09166	0.957571	1790	3	0.46154
ZNF211	4	0.029973	0.091714	0.957571	1791	3	1.0332
SMURF1	4	0.029989	0.091764	0.957571	1792	3	0.97668
FLJ45513	4	0.029999	0.091791	0.957571	1793	4	0.70522
SEC14L6	4	0.030008	0.091811	0.957571	1794	3	0.6369
ACKR4	4	0.030011	0.091817	0.957571	1795	3	0.6516
ZDHHC7	4	0.03003	0.091878	0.957571	1796	3	0.86191
SNN	4	0.03004	0.091911	0.957571	1797	2	0.54268
VSTM4	4	0.030041	0.091917	0.957571	1798	4	0.50181
HERC1	4	0.030059	0.091972	0.957571	1799	3	0.55354
OLA1	4	0.030152	0.092217	0.957571	1800	2	0.92341
PXK	4	0.030163	0.092251	0.957571	1801	3	1.2178
TMEM38A	4	0.030172	0.09227	0.957571	1802	4	0.76514
RPS5	4	0.030203	0.092359	0.957571	1803	2	0.42171
KCNA2	4	0.030218	0.092409	0.957571	1804	4	0.57852
ILK	4	0.030233	0.092448	0.957571	1805	2	1.0183
SLC16A12	4	0.030253	0.092504	0.957571	1806	2	-0.069937
ARHGAP35	4	0.030255	0.092508	0.957571	1807	3	0.79647
OR2H1	4	0.030256	0.092513	0.957571	1808	4	0.80058
GRM5	4	0.030267	0.092545	0.957571	1809	2	0.47242
TMEM211	4	0.030291	0.092603	0.957571	1810	4	0.67668
PASK	4	0.030304	0.092637	0.957571	1811	3	0.86918
MROH1	4	0.030329	0.092714	0.957571	1812	4	0.83289
TSKS	4	0.030341	0.09275	0.957571	1813	4	0.76313
ARG2	4	0.030345	0.092762	0.957571	1814	2	0.90233
ESR2	4	0.030353	0.092777	0.957571	1815	3	0.78759
CYP3A5	3	0.030359	0.076136	0.957571	1816	2	1.6175
ACSL5	4	0.03037	0.092835	0.957571	1817	2	-0.45692
MLNR	4	0.030386	0.092876	0.957571	1818	2	0.61081
CAPZB	4	0.030396	0.092905	0.957571	1819	3	1.3361
OR52A1	4	0.030412	0.092945	0.957571	1820	3	1.0602
UPF3B	4	0.030422	0.092978	0.957571	1821	2	0.60788
APOBEC3B	4	0.030451	0.093061	0.957571	1822	3	0.73349
CDC25A	4	0.030474	0.093116	0.957571	1823	1	-0.94067
DLAT	4	0.0305	0.093194	0.957571	1824	3	0.98282
SRRM1	4	0.030573	0.093386	0.957571	1825	4	0.77827
TMEM9	4	0.030577	0.093401	0.957571	1826	3	0.37907
CCDC166	4	0.0306	0.093468	0.957571	1827	4	0.90981
FAS	4	0.030615	0.093515	0.957571	1828	3	1.2706
BPIFA2	4	0.030621	0.093533	0.957571	1829	2	0.73027
HLA-DMB	4	0.030629	0.093559	0.957571	1830	2	-0.072262
FUT9	4	0.030631	0.093561	0.957571	1831	4	0.88783
RAB2B	4	0.030646	0.093605	0.957571	1832	4	1.1433
PKDCC	4	0.030651	0.093622	0.957571	1833	2	0.49656
NHLRC4	4	0.030672	0.093675	0.957571	1834	3	0.94657
ANXA8	4	0.030681	0.093704	0.957571	1835	2	-0.18055
TCEB3B	4	0.030703	0.093763	0.957571	1836	2	0.69573
ZNF25	4	0.030708	0.093775	0.957571	1837	3	1.0757
FMNL1	4	0.030733	0.093839	0.957571	1838	2	0.32539
CETP	4	0.030736	0.093849	0.957571	1839	4	1.0204
FAM163B	4	0.030743	0.093867	0.957571	1840	3	0.93483
OR56A4	4	0.030764	0.093922	0.957571	1841	3	0.92515
LENEP	4	0.030779	0.09396	0.957571	1842	3	1.376
PLAT	4	0.030826	0.094071	0.957571	1843	3	0.96942
INSC	4	0.030836	0.094096	0.957571	1844	3	0.74876
MSC	4	0.03084	0.094104	0.957571	1845	4	1.2788
PWWP2B	4	0.030846	0.094119	0.957571	1846	3	0.76277
C6orf222	4	0.030857	0.094148	0.957571	1847	4	0.58625
GATM	4	0.030862	0.094164	0.957571	1848	3	0.99511
CNPY2	4	0.030877	0.094215	0.957571	1849	3	0.96857
PRDX6	4	0.03088	0.09422	0.957571	1850	4	0.71587
SYDE1	4	0.030927	0.094354	0.957571	1851	4	0.43523
POLG	4	0.030928	0.094357	0.957571	1852	2	1.2379
HRSP12	4	0.030939	0.094395	0.957571	1853	3	0.93693
PAX8	4	0.030959	0.094461	0.957571	1854	2	0.51966
HBE1	4	0.030961	0.094467	0.957571	1855	3	0.89003
MYF5	4	0.030974	0.094501	0.957571	1856	4	0.78574
H2AFB2	4	0.03099	0.094537	0.957571	1857	2	0.51726
RNF114	4	0.030992	0.094547	0.957571	1858	1	-0.75529
SLC25A47	4	0.030994	0.094554	0.957571	1859	4	1.1443
PARVA	4	0.031031	0.094669	0.957744	1860	2	0.68826
LARP6	4	0.031043	0.094691	0.957744	1861	1	0.062858
MRGPRG	4	0.031062	0.094732	0.957744	1862	2	0.79559
PRSS57	4	0.031077	0.094776	0.957744	1863	3	0.76809
NACC1	4	0.031107	0.094867	0.957744	1864	4	0.76077
STK4	4	0.031111	0.094877	0.957744	1865	4	0.65356
ABCD1	4	0.031139	0.094951	0.957744	1866	4	0.75604
FUCA2	4	0.031147	0.094973	0.957744	1867	1	-0.58913
EFCAB6	4	0.031171	0.095039	0.957908	1868	3	0.80932
LDB2	4	0.031251	0.095252	0.958161	1869	1	-0.20152
SIPA1L3	4	0.031265	0.095296	0.958161	1870	4	0.5728
LRRC45	4	0.031302	0.095381	0.958161	1871	2	0.22061
EWSR1	4	0.031354	0.095521	0.958161	1872	2	0.78612
DDX50	4	0.031365	0.095547	0.958161	1873	3	1.1545
CDIP1	4	0.031371	0.095559	0.958161	1874	4	0.77583
SRCIN1	4	0.031383	0.095592	0.958161	1875	4	0.36052
FAM73B	4	0.031387	0.0956	0.958161	1876	4	0.78548
TPRX1	4	0.031415	0.095679	0.958161	1877	4	0.86498
P2RX6	4	0.031443	0.095752	0.958161	1878	3	0.96234
HOXA7	4	0.031458	0.095789	0.958161	1879	2	0.65502
HOXB2	4	0.031462	0.095803	0.958161	1880	4	0.82452
DEFB124	4	0.031465	0.09581	0.958161	1881	3	0.78189
PFKFB2	4	0.031474	0.095833	0.958161	1882	4	0.73946
FBXO40	4	0.031509	0.095932	0.958161	1883	2	-0.25755
CSF2	4	0.031547	0.096034	0.958161	1884	3	0.68582
UNC13D	4	0.03156	0.096066	0.958161	1885	3	0.83546
SPAST	4	0.031561	0.096067	0.958161	1886	3	0.55932
ABCB5	3	0.031609	0.078979	0.957571	1887	2	0.48544
SFMBT1	4	0.031613	0.096203	0.958705	1888	2	0.28527
VKORC1L1	4	0.03162	0.096222	0.958705	1889	2	1.0388
NLRP1	4	0.031665	0.096336	0.958757	1890	2	0.032792
EIF4B	4	0.031688	0.096404	0.958757	1891	4	0.51813
C11orf70	4	0.031734	0.096515	0.958757	1892	3	0.82548
TDRD7	4	0.031764	0.096592	0.958757	1893	4	0.6214
ESR1	4	0.031768	0.096599	0.958757	1894	4	0.82595
SLC45A2	4	0.031784	0.096638	0.958757	1895	4	0.71845
PADI6	4	0.031804	0.096691	0.958757	1896	4	0.706
HSD17B7	4	0.031812	0.09671	0.958757	1897	3	1.0729
ZNF683	4	0.031868	0.096854	0.958757	1898	3	1.0846
ST3GAL5	4	0.031872	0.096865	0.958757	1899	2	0.26694
ALAS2	4	0.031904	0.096955	0.958757	1900	4	0.86785
SORD	4	0.031941	0.097058	0.958757	1901	3	0.81975
TTC38	4	0.031948	0.09708	0.958757	1902	4	0.93209
HNRNPH2	4	0.031975	0.097163	0.958757	1903	2	-0.02433
GALNT13	4	0.031976	0.097165	0.958757	1904	4	0.65866
CTNND1	4	0.032008	0.097259	0.958757	1905	3	1.3379
RPL36	2	0.032013	0.05833	0.957571	1906	1	0.57188
C1orf87	4	0.032014	0.097268	0.958757	1907	3	1.0575
OR5T3	4	0.032027	0.097304	0.958757	1908	3	0.86767
PLEKHB1	4	0.032044	0.097348	0.958757	1909	4	0.53647
FSIP1	4	0.032079	0.097447	0.958757	1910	1	-0.42109
CMTM4	4	0.032081	0.097456	0.958757	1911	3	0.90555
PTGIR	4	0.032115	0.097551	0.958757	1912	3	1.0372
MYH7B	4	0.03212	0.097563	0.958757	1913	3	1.1915
HCRTR2	4	0.03213	0.097592	0.958757	1914	2	-0.075125
CALN1	4	0.032143	0.097634	0.958757	1915	3	1.0667
JOSD1	4	0.032153	0.097667	0.958757	1916	4	0.60511
NDUFA9	4	0.032161	0.097695	0.958757	1917	2	0.75838
CPA1	4	0.032177	0.097732	0.958757	1918	3	0.92625
GSTA5	4	0.032205	0.097813	0.958973	1919	3	1.0929
MRAP	4	0.032225	0.097872	0.958973	1920	4	0.7807
SPDYE2B	1	0.032227	0.032157	0.957571	1921	1	3.3992
UBE3C	4	0.032234	0.097905	0.958973	1922	3	0.70072
XPOT	4	0.032285	0.098055	0.959132	1923	2	-0.49296
PODXL	4	0.03229	0.098071	0.959132	1924	4	0.552
P3H1	4	0.032314	0.098145	0.95936	1925	4	0.82375
SPRR3	4	0.032379	0.098317	0.960232	1926	4	0.60895
MYH13	4	0.032387	0.098335	0.960232	1927	4	0.41398
IFNA16	4	0.032411	0.098398	0.960262	1928	4	0.76769
IL9	4	0.032441	0.098463	0.960262	1929	2	-0.036692
ASB5	4	0.032492	0.098612	0.960702	1930	2	-0.084661
ANKMY2	4	0.032544	0.098745	0.960702	1931	1	-0.79402
WNT7A	4	0.03256	0.098795	0.960702	1932	2	0.53917
LCK	4	0.032561	0.098798	0.960702	1933	4	0.43852
STX16	4	0.032574	0.098831	0.960702	1934	3	0.84211
DNAJB7	4	0.032602	0.098898	0.960702	1935	2	0.56066
KANK1	4	0.032606	0.098907	0.960702	1936	4	0.91323
MTBP	1	0.032638	0.032571	0.957571	1937	1	2.9607
NAA20	2	0.032638	0.059438	0.957571	1938	1	0.019844
MYLK4	4	0.032648	0.099027	0.960702	1939	3	0.86173
ZFAND2A	4	0.032648	0.099028	0.960702	1940	3	0.77843
KRTAP19-3	4	0.032679	0.099113	0.960702	1941	4	0.37802
SIAH2	4	0.032699	0.09918	0.960702	1942	2	-0.13704
LYRM4	3	0.032717	0.081501	0.957571	1943	3	1.2439
GPR25	4	0.032749	0.099319	0.960702	1944	3	0.77197
OLR1	4	0.032751	0.099325	0.960702	1945	2	0.24055
OR9K2	3	0.032754	0.081584	0.957571	1946	3	0.75055
PACS1	4	0.032791	0.099431	0.960702	1947	2	-0.154
SRRM5	4	0.032796	0.099443	0.960702	1948	3	0.7945
CEMP1	3	0.032802	0.081685	0.957571	1949	2	0.96093
MOB3C	4	0.032803	0.099461	0.960702	1950	3	1.0119
LOC101060389	3	0.032825	0.081732	0.957571	1951	2	2.2773
ZNF446	4	0.032839	0.099549	0.960702	1952	4	1.1455
NINJ2	4	0.032854	0.099587	0.960702	1953	2	-0.016026
CLEC16A	4	0.032882	0.099681	0.960702	1954	3	0.65676
ZSCAN10	4	0.032906	0.099751	0.960702	1955	3	1.1231
NMT1	4	0.032907	0.099757	0.960702	1956	2	1.4938
LOXL2	4	0.032916	0.099782	0.960702	1957	4	0.68543
DUSP14	4	0.032922	0.099797	0.960702	1958	3	1.1284
RAB33B	4	0.03295	0.099885	0.960702	1959	2	0.76852
SNX11	4	0.032958	0.099905	0.960702	1960	1	-2.4713
SSTR4	4	0.033002	0.10003	0.960702	1961	2	0.70597
SLC4A3	4	0.033008	0.10004	0.960702	1962	3	0.58548
IZUMO1R	4	0.033019	0.10007	0.960702	1963	4	0.4359
UBE4B	4	0.033027	0.10009	0.960702	1964	4	0.60818
NUGGC	4	0.033061	0.10018	0.96074	1965	2	0.094753
MAN1C1	4	0.033113	0.10033	0.96074	1966	1	-0.30922
FPR1	4	0.033119	0.10036	0.96074	1967	2	0.65744
DPEP2	4	0.033138	0.10042	0.96074	1968	4	0.36261
RHOBTB3	4	0.033163	0.10048	0.96074	1969	4	0.69799
PDCD10	4	0.033245	0.1007	0.96074	1970	4	0.48194
SCYL1	4	0.033245	0.1007	0.96074	1971	4	1.2969
SOCS6	4	0.033301	0.10087	0.96074	1972	3	1.2271
ARL4A	4	0.03332	0.10092	0.96074	1973	2	-1.0554
UPRT	4	0.033344	0.10099	0.96074	1974	4	0.44452
PHIP	4	0.033415	0.10118	0.96074	1975	4	0.66308
LRP4	4	0.033458	0.10131	0.96074	1976	3	1.4874
KIFC1	4	0.033469	0.10134	0.96074	1977	4	0.69554
HEATR9	4	0.033477	0.10136	0.96074	1978	4	0.81855
TMC4	4	0.033519	0.10146	0.96074	1979	4	1.1086
MTMR14	4	0.033526	0.10149	0.96074	1980	2	-0.25374
MMD2	4	0.033539	0.10152	0.96074	1981	4	0.68422
CCDC120	4	0.033544	0.10153	0.96074	1982	3	0.74801
TK1	4	0.033562	0.10157	0.96074	1983	3	1.2675
SAP130	4	0.033565	0.10158	0.96074	1984	2	0.72781
KIFC2	4	0.033573	0.1016	0.96074	1985	3	1.1325
LDHC	4	0.033578	0.10162	0.96074	1986	2	-0.065637
CXCL11	4	0.033581	0.10162	0.96074	1987	4	1.0561
BDH1	4	0.03363	0.10175	0.96074	1988	2	1.0327
CLDN25	4	0.033647	0.10179	0.96074	1989	4	0.76158
MTRNR2L7	4	0.033677	0.10187	0.96074	1990	4	0.49473
GNRH2	4	0.033692	0.10192	0.96074	1991	3	1.5459
KCNC3	4	0.033725	0.102	0.96074	1992	3	1.0535
PVRIG	4	0.033733	0.10203	0.96074	1993	1	-0.064491
FLRT2	4	0.033785	0.10216	0.96074	1994	1	-0.29807
NUP205	2	0.033785	0.061464	0.957571	1995	1	1.6876
CT47A11	4	0.033789	0.10218	0.96074	1996	2	0.67348
TSTA3	4	0.033794	0.10219	0.96074	1997	3	0.94605
ZDHHC2	4	0.033836	0.1023	0.96074	1998	2	0.048966
MAB21L1	4	0.033896	0.10246	0.96074	1999	3	1.2232
[truncated: 17,111 more rows]
