# Supplementary material for: Identification of indocyanine green as a STT3B inhibitor against mushroom α-amanitin cytotoxicity
Source: Nat Commun. 2023 May 16;14:2241. doi: 10.1038/s41467-023-37714-3 (PMC10188588; doi:10.1038/s41467-023-37714-3)
Supplement: Supplementary file 4 — Supplementary Dataset 2 [file 41467_2023_37714_MOESM4_ESM.xlsx]

## Sheet: Sheet1
pocket1	NAME	CAS_number	minimizedAffinity	NNS2_SCORE
	everolimus	159351-69-6	-10.6472	242.72 nM
	vumon	29767-20-2	-10.4158	320.54 nM
	indinavir	157810-81-6	-10.245	279.19 nM
	spinosyn D	131929-63-0	-10.3664	75.62 nM
	glecaprevir	1365970-03-1	-10.2656	8.43 nM
	simeprevir	923604-59-5	-10.0374	258.12 nM
	Digoxin	20830-75-5	-11.2894	28.45 nM
	Amphotericin B	1397-89-3	-12.697	6.4 uM
	Deslanoside	17598-65-1	-11.8024	425.66 nM
	Digitoxin	71-63-6	-11.2168	62.68 nM
	Hesperidin	520-26-3	-11.2487	1.95 uM
	Plicamycin	18378-89-7	-12.2778	73.46 nM
	Ledipasvir	1256388-51-8	-11.3235	32.27 nM
	Tannic acid	1401-55-4	-12.0667	372.36 nM
	Venetoclax	1257044-40-8	-11.2829	3.99 nM
	Naldemedine	916072-89-4	-11.1469	463.96 nM
pocket2	indocyanine green	3599-32-4	-11.1867	304.72 pM
	paritaprevir	1216941-48-8	-12.059	4.07 nM
	ponatinib	943319-70-8	-12.059	664.13 pM
	meclizine	569-65-3	-10.6707	5.81 nM
	orap	2062-78-4	-10.8999	829.96 pM
	lomitapide	202914-84-9	-11.0478	810.81 pM
	voxilaprevir	1535212-07-7	-10.7219	1.75 nM
	avodart	164656-23-9	-10.6807	4.81 nM
	Terfenadine	50679-08-8	-11.9578	5.68 nM
	Fexofenadine	83799-24-0	-11.6664	5.8 nM
	Posaconazole	171228-49-2	-11.0422	16.75 nM
	Nilotinib	641571-10-0	-12.0074	4.97 nM
	Eltrombopag	496775-61-2	-11.1628	15.36 nM
	Lonafarnib	193275-84-2	-11.1107	4.2 nM
	Fosaprepitant	172673-20-0	-11.3792	1.51 nM
	Vorapaxar	618385-01-6	-11.2108	34.66 nM
	Bisoctrizole	103597-45-1	-11.547	4.41 nM
	Capmatinib	1029712-80-8	-11.2945	87.53 nM
