# Supplementary material for: Identification of indocyanine green as a STT3B inhibitor against mushroom α-amanitin cytotoxicity
Source: Nat Commun. 2023 May 16;14:2241. doi: 10.1038/s41467-023-37714-3 (PMC10188588; doi:10.1038/s41467-023-37714-3)
Supplement: Supplementary file 5 — AMA ChemDraw [file 41467_2023_37714_MOESM5_ESM.cdxml]

<?xml version="1.0" encoding="UTF-8" ?>
<!DOCTYPE CDXML SYSTEM "http://www.cambridgesoft.com/xml/cdxml.dtd" >
<CDXML
 CreationProgram="ChemDraw 20.0.0.41"
 Name="AMA-20230207.cdxml"
 BoundingBox="169.20 10.42 323.55 158.60"
 WindowPosition="0 0"
 WindowSize="0 0"
 WindowIsZoomed="yes"
 FractionalWidths="yes"
 InterpretChemically="yes"
 ShowAtomQuery="yes"
 ShowAtomStereo="no"
 ShowAtomEnhancedStereo="yes"
 ShowAtomNumber="no"
 ShowResidueID="no"
 ShowBondQuery="yes"
 ShowBondRxn="yes"
 ShowBondStereo="no"
 ShowTerminalCarbonLabels="no"
 ShowNonTerminalCarbonLabels="no"
 HideImplicitHydrogens="no"
 Magnification="250"
 LabelFont="3"
 LabelSize="6"
 LabelFace="96"
 CaptionFont="4"
 CaptionSize="6"
 HashSpacing="1.70"
 MarginWidth="1.19"
 LineWidth="0.60"
 BoldWidth="1.56"
 BondLength="10.80"
 BondSpacing="18"
 ChainAngle="120"
 LabelJustification="Auto"
 CaptionJustification="Left"
 AminoAcidTermini="HOH"
 ShowSequenceTermini="yes"
 ShowSequenceBonds="yes"
 ShowSequenceUnlinkedBranches="no"
 ResidueWrapCount="40"
 ResidueBlockCount="10"
 ResidueZigZag="yes"
 NumberResidueBlocks="no"
 PrintMargins="36 36 36 36"
 MacPrintInfo="0003000002580258000000001A9F1298FF9CFF9C1B0412FD0367057B03E00002000002580258000000001A9F1298000100000064000000010001010100020001270F000100010000000000000000000000000002001901900000000000600000000000000000000100000000000000000000000000000000"
 ChemPropName=""
 ChemPropFormula="Chemical Formula: "
 ChemPropExactMass="Exact Mass: "
 ChemPropMolWt="Molecular Weight: "
 ChemPropMOverZ="m/z: "
 ChemPropAnalysis="Elemental Analysis: "
 ChemPropBoilingPt="Boiling Point: "
 ChemPropMeltingPt="Melting Point: "
 ChemPropCritTemp="Critical Temp: "
 ChemPropCritPres="Critical Pres: "
 ChemPropCritVol="Critical Vol: "
 ChemPropGibbs="Gibbs Energy: "
 ChemPropLogP="Log P: "
 ChemPropMR="MR: "
 ChemPropHenry="Henry&apos;s Law: "
 ChemPropEForm="Heat of Form: "
 ChemProptPSA="tPSA: "
 ChemPropCLogP="CLogP: "
 ChemPropCMR="CMR: "
 ChemPropLogS="LogS: "
 ChemPropPKa="pKa: "
 ChemPropID=""
 ChemPropFragmentLabel=""
 color="0"
 bgcolor="1"
 RxnAutonumberStart="1"
 RxnAutonumberConditions="no"
 RxnAutonumberStyle="Roman"
 RxnAutonumberFormat="(#)"
><colortable>
<color r="1" g="1" b="1"/>
<color r="0" g="0" b="0"/>
<color r="1" g="0" b="0"/>
<color r="1" g="1" b="0"/>
<color r="0" g="1" b="0"/>
<color r="0" g="1" b="1"/>
<color r="0" g="0" b="1"/>
<color r="1" g="0" b="1"/>
</colortable><fonttable>
<font id="3" charset="iso-8859-1" name="Arial"/>
<font id="4" charset="iso-8859-1" name="Times New Roman"/>
</fonttable><page
 id="1024"
 BoundingBox="0 0 523.32 769.92"
 HeaderPosition="36"
 FooterPosition="36"
 PrintTrimMarks="yes"
 HeightPages="1"
 WidthPages="1"
><fragment
 id="436"
 BoundingBox="169.20 10.42 323.55 158.60"
 Z="146"
><n
 id="433"
 p="222.65 79.35"
 Z="144"
 Element="7"
 NumHydrogens="1"
 NeedsClean="yes"
 AS="N"
><t
 p="224.82 81.67"
 BoundingBox="216.12 76.66 224.82 81.67"
 LabelJustification="Right"
 Justification="Right"
 LabelAlignment="Right"
><s font="3" size="6" color="0" face="96">NH</s></t></n><n
 id="435"
 p="222.65 90.14"
 Z="145"
 AS="N"
/><n
 id="437"
 p="232 95.55"
 Z="147"
 Element="8"
 NumHydrogens="0"
 NeedsClean="yes"
 AS="N"
><t
 p="229.67 97.87"
 BoundingBox="229.67 92.80 234.34 97.92"
 LabelJustification="Left"
><s font="3" size="6" color="0" face="96">O</s></t></n><n
 id="441"
 p="241.60 79.35"
 Z="148"
 AS="N"
/><n
 id="443"
 p="232 73.95"
 Z="149"
 Geometry="Tetrahedral"
 AS="S"
 BondOrdering="450 449 939 989"
/><n
 id="451"
 p="250.70 95.55"
 Z="154"
 Element="8"
 NumHydrogens="0"
 NeedsClean="yes"
 AS="N"
><t
 p="248.37 97.87"
 BoundingBox="248.37 92.80 253.04 97.92"
 LabelJustification="Left"
><s font="3" size="6" color="0" face="96">O</s></t></n><n
 id="453"
 p="260.06 90.14"
 Z="155"
 Element="16"
 NumHydrogens="0"
 NeedsClean="yes"
 AS="u"
><t
 p="258.06 92.46"
 BoundingBox="258.06 87.39 262.06 92.51"
 LabelJustification="Left"
><s font="3" size="6" color="0" face="96">S</s></t></n><n
 id="455"
 p="260.06 79.35"
 Z="156"
 AS="N"
/><n
 id="457"
 p="250.70 73.95"
 Z="157"
 AS="N"
/><n
 id="464"
 p="213.30 95.55"
 Z="161"
 Geometry="Tetrahedral"
 AS="S"
 BondOrdering="472 473 991 1001"
/><n
 id="466"
 p="213.30 106.34"
 Z="162"
 Element="7"
 NumHydrogens="1"
 NeedsClean="yes"
 AS="N"
><t
 p="215.47 108.66"
 BoundingBox="206.77 103.65 215.47 108.66"
 LabelJustification="Right"
 Justification="Right"
 LabelAlignment="Right"
><s font="3" size="6" color="0" face="96">NH</s></t></n><n
 id="468"
 p="222.65 111.74"
 Z="163"
 AS="N"
/><n
 id="470"
 p="232 106.34"
 Z="164"
 Element="8"
 NumHydrogens="0"
 NeedsClean="yes"
 AS="N"
><t
 p="229.67 108.66"
 BoundingBox="229.67 103.59 234.34 108.71"
 LabelJustification="Left"
><s font="3" size="6" color="0" face="96">O</s></t></n><n
 id="477"
 p="222.65 122.54"
 Z="169"
 Geometry="Tetrahedral"
 AS="S"
 BondOrdering="485 486 517 1005"
/><n
 id="479"
 p="232 127.94"
 Z="170"
 Element="7"
 NumHydrogens="0"
 NeedsClean="yes"
 AS="N"
><t
 p="229.82 130.26"
 BoundingBox="229.82 125.25 234.17 130.26"
 LabelJustification="Left"
><s font="3" size="6" color="0" face="96">N</s></t></n><n
 id="481"
 p="241.36 122.54"
 Z="171"
 AS="N"
/><n
 id="483"
 p="241.36 111.74"
 Z="172"
 Element="8"
 NumHydrogens="0"
 NeedsClean="yes"
 AS="N"
><t
 p="239.03 114.06"
 BoundingBox="239.03 108.99 243.70 114.11"
 LabelJustification="Left"
><s font="3" size="6" color="0" face="96">O</s></t></n><n
 id="490"
 p="250.70 127.94"
 Z="177"
 Geometry="Tetrahedral"
 AS="S"
 BondOrdering="498 499 1012 0"
/><n
 id="492"
 p="260.06 122.54"
 Z="178"
 Element="7"
 NumHydrogens="1"
 NeedsClean="yes"
 AS="N"
><t
 p="257.88 124.86"
 BoundingBox="257.88 119.85 266.58 124.86"
 LabelJustification="Left"
 LabelAlignment="Left"
><s font="3" size="6" color="0" face="96">NH</s></t></n><n
 id="494"
 p="260.06 111.74"
 Z="179"
 AS="N"
/><n
 id="496"
 p="250.70 106.34"
 Z="180"
 Element="8"
 NumHydrogens="0"
 NeedsClean="yes"
 AS="N"
><t
 p="248.37 108.66"
 BoundingBox="248.37 103.59 253.04 108.71"
 LabelJustification="Left"
><s font="3" size="6" color="0" face="96">O</s></t></n><n
 id="503"
 p="269.41 106.34"
 Z="185"
 Geometry="Tetrahedral"
 AS="R"
 BondOrdering="508 509 985 957"
/><n
 id="505"
 p="269.41 95.55"
 Z="186"
 AS="N"
/><n
 id="511"
 p="215.01 130.18"
 Z="190"
 AS="N"
/><n
 id="513"
 p="219.92 139.80"
 Z="191"
 Geometry="Tetrahedral"
 AS="R"
 BondOrdering="518 519 0 1007"
/><n
 id="515"
 p="230.58 138.11"
 Z="192"
 AS="N"
/><n
 id="521"
 p="250.70 138.74"
 Z="197"
 AS="N"
/><n
 id="523"
 p="260.06 144.14"
 Z="198"
 AS="N"
/><n
 id="525"
 p="269.41 138.74"
 Z="199"
 Element="8"
 NumHydrogens="0"
 NeedsClean="yes"
 AS="N"
><t
 p="267.08 141.06"
 BoundingBox="267.08 135.99 271.75 141.11"
 LabelJustification="Left"
><s font="3" size="6" color="0" face="96">O</s></t></n><n
 id="564"
 p="268.08 72.12"
 Z="202"
 Element="7"
 NumHydrogens="1"
 NeedsClean="yes"
 AS="N"
><t
 p="265.90 74.44"
 BoundingBox="265.90 69.43 274.60 74.44"
 LabelJustification="Left"
 LabelAlignment="Left"
><s font="3" size="6" color="0" face="96">NH</s></t></n><n
 id="566"
 p="263.69 62.26"
 Z="203"
 AS="N"
/><n
 id="568"
 p="252.95 63.39"
 Z="204"
 AS="N"
/><n
 id="574"
 p="268.08 52.39"
 Z="209"
 AS="N"
/><n
 id="576"
 p="261.74 43.65"
 Z="210"
 AS="N"
/><n
 id="578"
 p="251 44.79"
 Z="211"
 AS="N"
/><n
 id="580"
 p="246.61 54.65"
 Z="212"
 AS="N"
/><n
 id="909"
 p="286.08 104.58"
 Z="218"
 Element="7"
 NumHydrogens="1"
 NeedsClean="yes"
 AS="N"
><t
 p="283.90 106.90"
 BoundingBox="283.90 101.89 288.25 111.92"
 LabelJustification="Left"
 LabelAlignment="Below"
 LineStarts="2 3"
><s font="3" size="6" color="0" face="96">NH</s></t></n><n
 id="910"
 p="300.96 95.77"
 Z="219"
 AS="N"
/><n
 id="911"
 p="311.05 81.74"
 Z="221"
 AS="N"
/><n
 id="912"
 p="314.57 64.81"
 Z="223"
 Element="7"
 NumHydrogens="1"
 NeedsClean="yes"
 AS="N"
><t
 p="312.39 67.13"
 BoundingBox="312.39 62.12 321.09 67.13"
 LabelJustification="Left"
 LabelAlignment="Left"
><s font="3" size="6" color="0" face="96">NH</s></t></n><n
 id="913"
 p="310.78 47.96"
 Z="225"
 AS="N"
/><n
 id="914"
 p="300.44 34.09"
 Z="227"
 Geometry="Tetrahedral"
 AS="S"
 BondOrdering="928 929 967 979"
/><n
 id="915"
 p="285.37 25.66"
 Z="229"
 Element="7"
 NumHydrogens="1"
 NeedsClean="yes"
 AS="N"
><t
 p="283.19 22.97"
 BoundingBox="283.19 17.95 287.54 27.98"
 LabelJustification="Left"
 LabelAlignment="Above"
 LineStarts="2 4"
><s font="3" size="6" color="0" face="96">NH</s></t></n><n
 id="916"
 p="268.18 23.96"
 Z="231"
 AS="N"
/><n
 id="917"
 p="251.78 29.38"
 Z="233"
 AS="N"
/><n
 id="918"
 p="239.06 41.09"
 Z="235"
 Element="7"
 NumHydrogens="1"
 NeedsClean="yes"
 AS="N"
><t
 p="241.23 43.41"
 BoundingBox="232.53 38.40 241.23 43.41"
 LabelJustification="Right"
 Justification="Right"
 LabelAlignment="Right"
><s font="3" size="6" color="0" face="96">NH</s></t></n><n
 id="919"
 p="231.90 54.50"
 Z="237"
 AS="N"
/><n
 id="962"
 p="266.99 13.22"
 Z="241"
 Element="8"
 NumHydrogens="0"
 NeedsClean="yes"
 AS="N"
><t
 p="264.66 15.54"
 BoundingBox="264.66 10.47 269.33 15.59"
 LabelJustification="Left"
><s font="3" size="6" color="0" face="96">O</s></t></n><n
 id="964"
 p="221.47 51.70"
 Z="243"
 Element="8"
 NumHydrogens="0"
 NeedsClean="yes"
 AS="N"
><t
 p="219.14 54.02"
 BoundingBox="219.14 48.95 223.81 54.07"
 LabelJustification="Left"
><s font="3" size="6" color="0" face="96">O</s></t></n><n
 id="966"
 p="309.79 28.69"
 Z="245"
 Geometry="Tetrahedral"
 AS="S"
 BondOrdering="967 969 0 977"
/><n
 id="968"
 p="307 18.26"
 Z="247"
 AS="N"
/><n
 id="974"
 p="314.63 10.63"
 Z="249"
 AS="N"
/><n
 id="976"
 p="320.22 31.49"
 Z="251"
 AS="N"
/><n
 id="978"
 p="300.44 23.29"
 Z="253"
 Element="1"
 NumHydrogens="0"
 NeedsClean="yes"
 AS="N"
><t
 p="298.26 25.61"
 BoundingBox="298.26 20.60 302.61 25.61"
 LabelJustification="Left"
><s font="3" size="6" color="0" face="96">H</s></t></n><n
 id="980"
 p="321.21 45.16"
 Z="255"
 Element="8"
 NumHydrogens="0"
 NeedsClean="yes"
 AS="N"
><t
 p="318.88 47.48"
 BoundingBox="318.88 42.41 323.55 47.53"
 LabelJustification="Left"
><s font="3" size="6" color="0" face="96">O</s></t></n><n
 id="982"
 p="308.59 103.40"
 Z="257"
 Element="8"
 NumHydrogens="0"
 NeedsClean="yes"
 AS="N"
><t
 p="306.26 105.72"
 BoundingBox="306.26 100.65 310.93 105.77"
 LabelJustification="Left"
><s font="3" size="6" color="0" face="96">O</s></t></n><n
 id="984"
 p="272.20 116.77"
 Z="259"
 Element="1"
 NumHydrogens="0"
 NeedsClean="yes"
 AS="N"
><t
 p="270.02 119.09"
 BoundingBox="270.02 114.08 274.37 119.09"
 LabelJustification="Left"
><s font="3" size="6" color="0" face="96">H</s></t></n><n
 id="986"
 p="269.37 36.02"
 Z="261"
 Element="8"
 NumHydrogens="1"
 NeedsClean="yes"
 AS="N"
><t
 p="267.04 38.34"
 BoundingBox="267.04 33.27 276.06 38.39"
 LabelJustification="Left"
 LabelAlignment="Left"
><s font="3" size="6" color="0" face="96">OH</s></t></n><n
 id="988"
 p="222.65 68.55"
 Z="263"
 Element="1"
 NumHydrogens="0"
 NeedsClean="yes"
 AS="N"
><t
 p="220.47 70.87"
 BoundingBox="220.47 65.86 224.82 70.87"
 LabelJustification="Left"
><s font="3" size="6" color="0" face="96">H</s></t></n><n
 id="990"
 p="203.95 90.14"
 Z="265"
 Geometry="Tetrahedral"
 AS="R"
 BondOrdering="991 993 0 999"
/><n
 id="992"
 p="194.60 95.55"
 Z="267"
 Geometry="Tetrahedral"
 AS="R"
 BondOrdering="993 995 0 1003"
/><n
 id="994"
 p="185.24 90.14"
 Z="269"
 AS="N"
/><n
 id="996"
 p="175.89 95.55"
 Z="271"
 Element="8"
 NumHydrogens="1"
 NeedsClean="yes"
 AS="N"
><t
 p="178.21 97.87"
 BoundingBox="169.20 92.80 178.21 97.92"
 LabelJustification="Right"
 Justification="Right"
 LabelAlignment="Right"
><s font="3" size="6" color="0" face="96">OH</s></t></n><n
 id="998"
 p="203.95 79.35"
 Z="273"
 AS="N"
/><n
 id="1000"
 p="213.30 84.75"
 Z="275"
 Element="1"
 NumHydrogens="0"
 NeedsClean="yes"
 AS="N"
><t
 p="211.12 87.07"
 BoundingBox="211.12 82.06 215.47 87.07"
 LabelJustification="Left"
><s font="3" size="6" color="0" face="96">H</s></t></n><n
 id="1002"
 p="194.60 106.34"
 Z="277"
 Element="8"
 NumHydrogens="1"
 NeedsClean="yes"
 AS="N"
><t
 p="192.27 108.66"
 BoundingBox="192.27 103.59 201.29 108.71"
 LabelJustification="Left"
 LabelAlignment="Left"
><s font="3" size="6" color="0" face="96">OH</s></t></n><n
 id="1004"
 p="213.30 117.14"
 Z="279"
 Element="1"
 NumHydrogens="0"
 NeedsClean="yes"
 AS="N"
><t
 p="211.12 119.46"
 BoundingBox="211.12 114.45 215.47 119.46"
 LabelJustification="Left"
><s font="3" size="6" color="0" face="96">H</s></t></n><n
 id="1006"
 p="217.12 150.23"
 Z="281"
 Element="8"
 NumHydrogens="1"
 NeedsClean="yes"
 AS="N"
><t
 p="219.44 152.55"
 BoundingBox="210.43 147.48 219.44 152.60"
 LabelJustification="Right"
 Justification="Right"
 LabelAlignment="Right"
><s font="3" size="6" color="0" face="96">OH</s></t></n><n
 id="1013"
 p="260.06 154.93"
 Z="284"
 Element="7"
 NumHydrogens="2"
 NeedsClean="yes"
 AS="N"
><t
 p="257.88 157.25"
 BoundingBox="257.88 152.24 269.10 158.60"
 LabelJustification="Left"
 LabelAlignment="Left"
><s font="3" size="6" color="0" face="96">NH2</s></t></n><b
 id="445"
 Z="150"
 B="433"
 E="435"
 BS="N"
/><b
 id="446"
 Z="151"
 B="435"
 E="437"
 Order="2"
 BS="N"
/><b
 id="449"
 Z="152"
 B="441"
 E="443"
 BS="N"
/><b
 id="450"
 Z="153"
 B="443"
 E="433"
 BS="N"
/><b
 id="460"
 Z="158"
 B="451"
 E="453"
 Order="2"
 BS="N"
/><b
 id="461"
 Z="159"
 B="453"
 E="455"
 BS="N"
/><b
 id="463"
 Z="160"
 B="457"
 E="441"
 BS="N"
/><b
 id="472"
 Z="165"
 B="435"
 E="464"
 BS="N"
/><b
 id="473"
 Z="166"
 B="464"
 E="466"
 BS="N"
/><b
 id="474"
 Z="167"
 B="466"
 E="468"
 BS="N"
/><b
 id="475"
 Z="168"
 B="468"
 E="470"
 Order="2"
 BS="N"
/><b
 id="485"
 Z="173"
 B="468"
 E="477"
 BS="N"
/><b
 id="486"
 Z="174"
 B="477"
 E="479"
 BS="N"
/><b
 id="487"
 Z="175"
 B="479"
 E="481"
 BS="N"
/><b
 id="488"
 Z="176"
 B="481"
 E="483"
 Order="2"
 BS="N"
/><b
 id="498"
 Z="181"
 B="481"
 E="490"
 BS="N"
/><b
 id="499"
 Z="182"
 B="490"
 E="492"
 BS="N"
/><b
 id="500"
 Z="183"
 B="492"
 E="494"
 BS="N"
/><b
 id="501"
 Z="184"
 B="494"
 E="496"
 Order="2"
 BS="N"
/><b
 id="508"
 Z="187"
 B="494"
 E="503"
 BS="N"
/><b
 id="509"
 Z="188"
 B="503"
 E="505"
 BS="N"
/><b
 id="510"
 Z="189"
 B="505"
 E="453"
 BS="N"
/><b
 id="517"
 Z="193"
 B="477"
 E="511"
 BS="N"
/><b
 id="518"
 Z="194"
 B="511"
 E="513"
 BS="N"
/><b
 id="519"
 Z="195"
 B="513"
 E="515"
 BS="N"
/><b
 id="520"
 Z="196"
 B="515"
 E="479"
 BS="N"
/><b
 id="530"
 Z="200"
 B="521"
 E="523"
 BS="N"
/><b
 id="531"
 Z="201"
 B="523"
 E="525"
 Order="2"
 BS="N"
/><b
 id="570"
 Z="205"
 B="455"
 E="564"
 BS="N"
/><b
 id="571"
 Z="206"
 B="564"
 E="566"
 BS="N"
/><b
 id="572"
 Z="207"
 B="566"
 E="568"
 Order="2"
 BS="N"
 BondCircularOrdering="571 582 586 573"
/><b
 id="573"
 Z="208"
 B="568"
 E="457"
 BS="N"
/><b
 id="582"
 Z="213"
 B="566"
 E="574"
 BS="N"
/><b
 id="583"
 Z="214"
 B="574"
 E="576"
 Order="2"
 BS="N"
 BondCircularOrdering="582 0 987 584"
/><b
 id="584"
 Z="215"
 B="576"
 E="578"
 BS="N"
/><b
 id="585"
 Z="216"
 B="578"
 E="580"
 Order="2"
 BS="N"
 BondCircularOrdering="584 0 0 586"
/><b
 id="586"
 Z="217"
 B="580"
 E="568"
 BS="N"
/><b
 id="924"
 Z="220"
 B="909"
 E="910"
 BS="N"
/><b
 id="925"
 Z="222"
 B="910"
 E="911"
 BS="N"
/><b
 id="926"
 Z="224"
 B="911"
 E="912"
 BS="N"
/><b
 id="927"
 Z="226"
 B="912"
 E="913"
 BS="N"
/><b
 id="928"
 Z="228"
 B="913"
 E="914"
 BS="N"
/><b
 id="929"
 Z="230"
 B="914"
 E="915"
 BS="N"
/><b
 id="930"
 Z="232"
 B="915"
 E="916"
 BS="N"
/><b
 id="931"
 Z="234"
 B="916"
 E="917"
 BS="N"
/><b
 id="932"
 Z="236"
 B="917"
 E="918"
 BS="N"
/><b
 id="933"
 Z="238"
 B="918"
 E="919"
 BS="N"
/><b
 id="939"
 Z="239"
 B="443"
 E="919"
 BS="N"
/><b
 id="957"
 Z="240"
 B="503"
 E="909"
 BS="N"
/><b
 id="963"
 Z="242"
 B="916"
 E="962"
 Order="2"
 BS="N"
/><b
 id="965"
 Z="244"
 B="919"
 E="964"
 Order="2"
 BS="N"
/><b
 id="967"
 Z="246"
 B="914"
 E="966"
 BS="N"
/><b
 id="969"
 Z="248"
 B="966"
 E="968"
 BS="N"
/><b
 id="975"
 Z="250"
 B="968"
 E="974"
 BS="N"
/><b
 id="977"
 Z="252"
 B="966"
 E="976"
 Display="WedgedHashBegin"
 BS="N"
/><b
 id="979"
 Z="254"
 B="914"
 E="978"
 Display="WedgedHashBegin"
 BS="N"
/><b
 id="981"
 Z="256"
 B="913"
 E="980"
 Order="2"
 BS="N"
/><b
 id="983"
 Z="258"
 B="910"
 E="982"
 Order="2"
 BS="N"
/><b
 id="985"
 Z="260"
 B="503"
 E="984"
 Display="WedgeBegin"
 BS="N"
/><b
 id="987"
 Z="262"
 B="576"
 E="986"
 BS="N"
/><b
 id="989"
 Z="264"
 B="443"
 E="988"
 Display="WedgeBegin"
 BS="N"
/><b
 id="991"
 Z="266"
 B="464"
 E="990"
 BS="N"
/><b
 id="993"
 Z="268"
 B="990"
 E="992"
 BS="N"
/><b
 id="995"
 Z="270"
 B="992"
 E="994"
 BS="N"
/><b
 id="997"
 Z="272"
 B="994"
 E="996"
 BS="N"
/><b
 id="999"
 Z="274"
 B="990"
 E="998"
 Display="WedgedHashBegin"
 BS="N"
/><b
 id="1001"
 Z="276"
 B="464"
 E="1000"
 Display="WedgedHashBegin"
 BS="N"
/><b
 id="1003"
 Z="278"
 B="992"
 E="1002"
 Display="WedgeBegin"
 BS="N"
/><b
 id="1005"
 Z="280"
 B="477"
 E="1004"
 Display="WedgedHashBegin"
 BS="N"
/><b
 id="1007"
 Z="282"
 B="513"
 E="1006"
 Display="WedgedHashBegin"
 BS="N"
/><b
 id="1012"
 Z="283"
 B="490"
 E="521"
 Display="WedgeBegin"
 BS="N"
/><b
 id="1014"
 Z="285"
 B="523"
 E="1013"
 BS="N"
/><b
 id="1018"
 Z="286"
 B="457"
 E="455"
 Order="2"
 BS="N"
 BondCircularOrdering="573 463 461 570"
/></fragment></page></CDXML>
