# Supplementary material for: Identification of indocyanine green as a STT3B inhibitor against mushroom α-amanitin cytotoxicity
Source: Nat Commun. 2023 May 16;14:2241. doi: 10.1038/s41467-023-37714-3 (PMC10188588; doi:10.1038/s41467-023-37714-3)
Supplement: Supplementary file 7 — Source data [file 41467_2023_37714_MOESM7_ESM.xlsx]

## Sheet: Fig.1
	Fig.1b
	AMA ( μM )	Relative cell viability (%)
	10	2.60911	3.79507	4.42758	3.47881	1.26502	2.53004
	3.3	3.47881	7.27388	7.43201	6.00885	2.53004	8.06452
	1.1	26.8817	33.0487	37.081	29.8071	33.5231	20.5566
	0.37	69.7344	63.093	56.6097	56.3725	54.475	68.6274
	0.12	76.9292	71.6319	69.1809	68.4693	68.5484	81.8311
	0.04	86.8121	99.067	88.7887	82.7799	86.0215	94.007
	0	101.439	90.291	105.708	95.1138	110.61	96.8533

## Sheet: Fig.2
	Fig.2c				Fig.2d Biological process
	Log2(fold change)	p value			BP	-log(p value)	Gene overlap ratio(%)	Fold Enrichment
	9.0633	2.59e-07			Regulation of transcription from RNA polymerase II promoter	4.65561	5.40541	2.40994
	10.669	2.59e-07			Negative regulation of phosphatase activity	2.52589	1.26126	4.86241
	8.1997	2.59e-07			Positive regulation of long-term synaptic potentiation	2.50928	0.720721	12.8822
	10.169	2.59e-07			Sertoli cell proliferation	2.3396	0.540541	26.5696
	8.3403	1.3e-06			Viral process	2.31001	3.24324	2.13268
	2.2207	3.37e-06			Positive regulation of translation	1.78438	1.08108	4.01051
	6.3954	5.96e-06			Chemotaxis	1.65542	1.62162	2.61341
	5.7401	8.03e-06
	6.038	2.15e-05
	2.4333	5.41e-05
	1.6967	0.00021268			Fig.2e Molecular function
	1.4052	0.00032667			MF	-log(p value)	Gene overlap ratio(%)	Fold Enrichment
	1.5611	0.00033599			RNA polymerase II transcription factor activity, sequence-specific DNA binding	2.89328	2.52252	2.86143
	1.4463	0.0003619			Bile acid binding	1.692	0.540541	13.1064
	1.8171	0.00036708			Dolichyl-diphosphooligosaccharide-protein glycotransferase activity	1.59104	0.540541	11.6501
	4.0604	0.00041837			Protein complex scaffold	1.57391	0.900901	4.36879
	1.8879	0.00045516			Fibroblast growth factor binding	1.57175	0.720721	6.07831
	4.1997	0.0005137			DNA binding	1.55664	11.1712	1.29446
	1.4902	0.00052329			Protein binding	1.46468	49.009	1.08213
	1.2834	0.00055049
	3.7951	0.00059401
	3.508	0.00062561
	2.4123	0.00069711			Fig.2f KEGG pathway
	1.4417	0.00069815			pathway	Enrichment Ratio	Gene overlap ratio(%)	-log(p value)
	2.4064	0.00071835			Apoptosis	4.3907	12.5	1.91049
	3.0479	0.00075514			N-Glycan biosynthesis	3.58425	10.2041	1.91027
	2.0796	0.00079814			Cholesterol metabolism	3.51256	10	1.8744
	3.2209	0.0010966			Colorectal cancer	3.2675	9.30233	2.52582
	1.4638	0.0011261			Neurotrophin signaling pathway	2.65656	7.56303	2.175
	2.5695	0.0011282			Necroptosis	2.6019	7.40741	2.66091
	1.2489	0.0012017			Sphingolipid signaling pathway	2.3814	6.77966	1.7204
	1.7638	0.0012333
	2.7101	0.0013318
	1.2677	0.0016603
	2.4118	0.0016805
	1.8006	0.0018297			Fig.2g
	2.7045	0.0018333			name	-Log (RRA score)
	2.7473	0.0018504			ABCD4	2.36
	3.4733	0.0018888			ATP1A2	1.96
	2.7986	0.0019126			MMACHC	2.46
	1.9197	0.0019131			ABI2	1.88
	6.7172	0.0010701			MAPK1	1.83
	2.3501	0.0020447			CCDC53	3.18
	2.5237	0.0021509			NHSL2	2.68
	2.1754	0.0023224			ACVR2A	1.97
	1.8947	0.0023271			DUSP2	2.36
	2.6468	0.0023297			CACNB4	2.52
	3.426	0.0023918			GDF11	1.84
	1.3354	0.0023918			ADAL	1.84
	3.8117	0.0024097			UPP1	2.22
	2.5986	0.0024167			B3GALNT1	2.68
	1.6125	0.0025623			COX4I1	1.98
	2.6887	0.0026781			WDR18	2.15
	1.7817	0.0027882			AHCYL2	2.5
	1.5846	0.0029991			DNMT3A	2.42
	1.2488	0.0024385			AK4	3.86
	1.519	0.0031731			PDE8B	1.99
	1.7463	0.0032016			PKM	1.86
	1.1575	0.0032814			AKR1C3	2.16
	1.2256	0.0033032			UGT1A10	1.99
	1.7583	0.0033545			ALG10	2.84
	1.4992	0.0034389			RPN2	1.82
	1.6958	0.0034433			MGAT1	8.41
	1.1402	0.0034679			PIGV	2.38
	2.3415	0.0034783			STT3A	2.24
	1.6424	0.0035006			STT3B	5.61
	3.1766	0.0036306			ANKRD28	1.99
	1.411	0.0036467			TERF1	1.76
	1.3053	0.0037488			NT5DC3	2.35
	1.2024	0.0037508			ANKRD52	1.9
	1.6781	0.0037508			DLG5	2.78
	1.2851	0.0037959			APOA4	2.16
	1.1879	0.0040762			TTR	2.58
	1.8306	0.0040995			LRP1	1.93
	1.1763	0.0041078			G6PC	2.22
	1.2355	0.0043425			CELSR2	1.82
	2.4611	0.0044326			FABP1	4.09
	2.4763	0.0044482			TM4SF4	2.44
	1.1932	0.0046565			F2	1.86
	1.476	0.0047295			LPL	2.92
	1.0444	0.0047559			NR1H4	2.06
	1.5622	0.0048399			ARHGAP42	2.55
	1.0549	0.0050181			DEF6	2.28
	1.2012	0.0050238			ASPG	2.13
	1.137	0.0050337			ERP44	2.06
	1.4522	0.0052197			EIF2AK4	3.49
	2.3047	0.0052285			RYR2	1.92
	1.1193	0.0052704			ATXN7	2.74
	1.3077	0.0053906			BPTF	2.24
	1.8974	0.0054689			TADA2B	1.93
	1.1376	0.0055031			HIST1H2AJ	2.91
	1.7594	0.0055461			RAD23A	2.98
	1.3409	0.0055616			TADA2A	2.46
	1.3706	0.005574			CCDC85A	3.18
	2.0911	0.0059165			BAX	3.01
	1.3863	0.0059486			CASP6	2.11
	1.003	0.0060745			VDAC1	2.61
	1.1777	0.0063046			TP53	2.03
	1.8978	0.0051471			PGAM5	2.25
	1.5139	0.0066144			CASP2	2.75
	1.9361	0.0066393			PMAIP1	4.07
	1.3177	0.0068273			BCL2	2.43
	1.0118	0.0068957			MAPK10	2.7
	1.1262	0.0070211			PPP3CA	3.52
	2.3104	0.0056435			WNT5B	1.98
	1.7789	0.0071589			BLK	2.13
	1.1877	0.0071833			LCP2	2.6
	1.2435	0.0072159			INPP5D	3.48
	1.2382	0.0072698			BPGM	2.68
	1.5501	0.007348			TKTL2	2.04
	1.3334	0.0073537			SMARCA5	3.02
	1.6144	0.0073791			BUB1	3
	1.571	0.0073962			TP53BP1	2.42
	1.2524	0.0074029			MSL2	1.92
	2.7508	0.0058574			C17orf58	2.58
	1.6777	0.007448			KAT8	1.87
	1.7064	0.0074532			BRPF3	1.87
	1.1239	0.0074998			EHMT1	1.85
	1.1379	0.0076729			TFAP2B	1.93
	1.1852	0.0076812			CHD3	2.42
	1.4295	0.0077791			BSN	2.48
	1.1143	0.0077796			GUCY1B3	3.28
	1.4601	0.0079812			DDN	2.63
	1.0004	0.008005			PPP1R9B	1.94
	1.332	0.0081241			DAAM1	1.82
	1.6524	0.0082262			HOMER1	2.68
	1.3589	0.0084272			ERC1	2.43
	1.0373	0.0085091			BTLA	2.08
	1.4497	0.0085096			CD80	2.07
	1.6499	0.0085803			ICOS	2.22
	1.205	0.0086008			TAF4	8.12
	1.505	0.0086112			PKMYT1	2.83
	1.8933	0.0086858			CDK16	2.94
	1.2453	0.0087397			RPS6KA2	1.88
	1.3826	0.0087516			C10orf90	2.29
	1.8787	0.0087562			C14orf1	1.97
	1.1879	0.0087676			ORAI1	2.66
	-1.0191	0.0087899			C18orf8	3.23
	1.4084	0.0088619			MEF2BNB	2.81
	1.2563	0.0089624			CCZ1	2.22
	1.2021	0.0089858			C1orf162	1.95
	1.2242	0.0091453			UNKL	1.97
	1.745	0.0091935			C22orf15	2.18
	1.1346	0.009249			CRYBA4	2.32
	1.3437	0.0092521			C3AR1	1.88
	1.5165	0.009308			LACTB	1.93
	1.9006	0.0074988			CYBB	2.2
	1.4645	0.0099282			RGS18	1.92
	1.721	0.010041			EFHC1	2.23
	-3.0898	0.0081324			CACUL1	2.21
	1.0595	0.010417			COMMD10	2.33
	1.5528	0.010439			MAD2L1BP	2.07
	1.3932	0.01061			CALML3	1.83
	1.481	0.010714			CAV3	3.04
	1.0933	0.010721			CAPN12	2.95
	1.1678	0.010733			CAPN3	2.48
	3.4242	0.0084609			SPATA18	2.09
	1.4608	0.010997			CS	2.1
	1.1929	0.011062			DYSF	2.98
	1.1126	0.011318			ITGB3BP	2.3
	1.8132	0.011321			NOA1	2.22
	1.5932	0.011376			ITGB3	3.25
	1.3519	0.011602			CCDC14	1.95
	1.0657	0.011724			FOPNL	2.69
	2.4399	0.011805			CCDC146	1.85
	1.4392	0.011819			CCDC155	2.2
	1.6445	0.011962			DKKL1	2.06
	1.0708	0.012037			CLMN	3.53
	1.4608	0.012115			CELF2	2.81
	1.108	0.012208			COMMD1	2
	1.3189	0.012287			FAM21C	3.3
	1.6131	0.012451			KIAA1033	5.24
	1.2192	0.012456			CCDC65	1.86
	1.1167	0.012575			DNAH17	2.02
	1.1329	0.012678			NEURL4	1.85
	1.4844	0.01274			RPGR	2.2
	1.2775	0.012758			TCTE1	2.71
	1.9127	0.012781			TMEM35	2.88
	1.3561	0.012852			TMEM132D	2.39
	1.0173	0.012949			CCL17	1.82
	1.6725	0.013037			CXCL6	2.11
	1.4205	0.013115			CXCL12	2.82
	1.1623	0.013233			CCL27	3.02
	-1.6599	0.013295			XCR1	2.26
	2.1093	0.013335			CCL18	1.96
	1.0816	0.013341			MPST	2.85
	1.7765	0.013758			NCR1	1.82
	1.3605	0.013836			WDR91	3.44
	1.1125	0.013943			WDR81	7.71
	1.8973	0.014152			CD300A	2.24
	-1.1084	0.014176			RELB	2.89
	1.5872	0.014185			PRKCQ	2.44
	2.0745	0.014199			IRAK1	2.85
	1.3922	0.014274			NELFCD	2.37
	2.3737	0.011265			SPN	2.37
	1.2491	0.01444			CDH15	2.15
	1.0484	0.014519			NNAT	2.01
	1.481	0.014527			CDH22	1.9
	1.2322	0.014596			ITM2A	1.93
	1.7942	0.0146			CDRT1	2.91
	1.138	0.014626			FBXL4	1.82
	-2.6687	0.014709			CELA2A	1.87
	1.6373	0.011646			CTRB1	3.94
	-3.5663	0.01488			U2AF2	2.09
	1.1439	0.014971			RBM3	2.15
	2.2696	0.015019			ELAVL1	3.08
	1.6249	0.015065			RBFOX2	2.07
	1.0596	0.015257			FZD4	2.11
	1.6877	0.015261			CERS2	2.37
	1.3086	0.012141			DEGS2	3.06
	1.5782	0.015562			KLK10	2.2
	1.2206	0.015587			ZNF507	2.06
	1.1226	0.015615			TTF1	2.28
	1.2269	0.015726			SRRT	1.85
	1.5007	0.015738			CHMP1B	1.97
	1.4479	0.015912			VPS4A	2.61
	1.2157	0.01592			VPS37B	2.36
	1.3063	0.015999			CHRNA3	1.99
	1.0353	0.016027			SLC10A4	2.05
	1.2046	0.016094			OPRM1	2.31
	1.0217	0.016262			CHST7	3.2
	1.2419	0.016266			KRBOX4	1.93
	2.8261	0.013083			CLEC1A	2.46
	1.3908	0.016458			CLINT1	2.61
	1.21	0.01646			FIG4	2.71
	1.4954	0.016472			GGA2	2.39
	1.898	0.016737			NIPAL1	1.92
	1.2639	0.016793			CLNS1A	1.74
	1.3184	0.016831			DDAH2	1.92
	1.4915	0.016904			COL23A1	2.49
	1.5045	0.016973			TMEM255B	2.44
	1.1176	0.017023			FURIN	2.38
	1.9238	0.01722			VHL	2.44
	1.4684	0.017352			COMMD7	3.89
	1.0496	0.017486			HIF3A	4.04
	1.3733	0.017748			FAM45A	3.3
	1.1866	0.017909			COMMD3	3.29
	1.0639	0.018025			COMMD5	3.88
	1.4824	0.018031			COMMD3-BMI1	2.13
	1.1152	0.018149			TCF12	1.85
	1.8452	0.018231			HOPX	2.1
	1.1708	0.018323			TIGD5	4.87
	1.6078	0.018391			UPF1	2.27
	2.0206	0.01842			DCBLD2	3.35
	1.0376	0.018523			PDHX	2.07
	1.718	0.018552			NDUFA2	1.86
	1.5833	0.018616			NDUFS6	1.88
	1.5885	0.018638			TOMM70A	2.48
	1.0955	0.018651			MMGT1	2.64
	1.3563	0.01866			UCP3	3.02
	1.3282	0.01489			SLC25A13	2.09
	1.2122	0.018756			CPSF3L	2.32
	1.0284	0.018914			RPRD1B	2.39
	1.2193	0.018935			INTS10	2.68
	1.8028	0.019029			INTS2	1.85
	1.7143	0.019088			CRTC1	2
	1.0966	0.019179			TMLHE	2.13
	1.5247	0.019226			HSPB1	1.93
	1.222	0.019249			MTRF1L	2.27
	1.7465	0.019558			KLK15	2.33
	1.3846	0.019631			CTDNEP1	2.73
	1.4376	0.01972			VWF	2.06
	1.2406	0.019937			SSH1	1.99
	1.4014	0.020126			SUOX	1.89
	1.0183	0.020239			MYO5A	2.52
	1.8361	0.020271			DCPS	1.82
	1.2783	0.020408			EPB41L2	1.87
	1.1654	0.020472			PRMT2	2.81
	1.8009	0.020627			NRGN	1.91
	1.1721	0.020637			MAGI3	2.11
	1.208	0.020664			DDX60L	1.92
	2.1855	0.020671			MAGEB2	1.83
	1.0439	0.020706			RAB1A	1.57
	1.0679	0.020953			NKX2-3	2.27
	1.335	0.021007			SLC9A3R2	1.84
	1.1947	0.021062			DNAH14	1.91
	1.0739	0.021179			TUBB4B	1.99
	1.2927	0.021456			DNAJB11	2.16
	1.1596	0.021539			ST8SIA2	2.45
	1.5754	0.01717			ZBTB17	2.36
	1.1349	0.021571			DTWD1	2.12
	1.4888	0.021711			ECD	1.83
	1.178	0.021715			HDAC11	2.49
	1.3442	0.02178			SARS2	1.82
	1.032	0.021849			WARS	1.6
	-1.1044	0.022016			SNRPA1	2.52
	1.0805	0.022017			SYNCRIP	2.06
	1.1149	0.022022			XPO1	1.84
	1.4219	0.022073			FOXP1	1.95
	1.4937	0.022191			NFASC	1.87
	1.1967	0.02223			EPC2	1.82
	1.231	0.022312			KIRREL2	2.42
	1.5319	0.022334			ETFDH	1.94
	1.1837	0.022851			SYNPO2	1.86
	1.1427	0.02291			NPY1R	2.51
	1.673	0.022917			SLC26A1	2.64
	1.0575	0.023346			EVL	2.11
	1.1328	0.023352			SLC27A4	1.95
	-1.3264	0.023473			NRIP1	2.23
	-1.9214	0.02355			FAM114A1	2.38
	1.6349	0.023636			ZNF518B	1.93
	1.5391	0.023696			LRBA	2
	1.2201	0.023707			FAM120B	2.01
	1.9277	0.023775			MED28	2.08
	1.8441	0.023796			FAM151B	2.61
	1.6607	0.02386			FAM32A	2.81
	1.0891	0.023914			KRT17	2.49
	1.4802	0.02392			FAM46D	1.92
	1.1096	0.024121			OR51F2	1.96
	1.0548	0.024251			FAM96A	2.13
	2.1072	0.024254			TMEM208	2.07
	1.0158	0.024314			FGFR1	2.19
	2.6927	0.019436			TGFA	2.03
	1.6521	0.024712			FGFR3	2.26
	1.1784	0.025005			MAFB	1.84
	1.3213	0.025077			MTMR6	2.39
	1.0975	0.025169			VAC14	3.3
	1.3392	0.025187			KIAA0430	2.09
	1.6857	0.025249			FOXI3	1.87
	1.4766	0.025331			GCM2	1.97
	1.5781	0.025404			FOXL1	3.02
	1.402	0.02551			IZUMO1	2.43
	1.1569	0.025777			FSHB	1.94
	1.1448	0.025881			PITX1	2.62
	1.5249	0.025992			MBTPS1	2.53
	1.6301	0.020854			TFR2	2.19
	1.1974	0.026274			ZNRF3	2.77
	1.0833	0.026287			MGAM	3.15
	1.3836	0.026294			GALK2	2.14
	1.1065	0.02117			WDR6	2.67
	1.6331	0.026464			GLG1	3.28
	1.0076	0.026531			GLTP	1.82
	1.3175	0.026683			TMEM63A	2.11
	1.0698	0.026755			GNS	2.01
	2.4293	0.021689			SGSH	2.08
	1.7811	0.021836			GOLGA8O	2.57
	1.1239	0.027264			STARD5	2.27
	1.1329	0.027388			GPR68	2.44
	1.5566	0.027464			LIN7B	2.17
	1.3629	0.027523			GUCY2C	1.93
	-1.8796	0.027558			H2AFB3	2.16
	1.2745	0.027673			HRNR	2.31
	1.1517	0.027719			PINX1	1.84
	2.3357	0.022382			HSPB2	2.02
	1.0388	0.028226			RPS6KA5	3.74
	1.2434	0.028303			IFITM2	1.95
	1.18	0.028311			PRRT1	2.55
	1.2344	0.028359			KANK3	1.86
	1.4277	0.028446			INSM1	1.87
	1.5295	0.028496			POU4F1	1.87
	1.3679	0.028584			SMDT1	2.39
	2.2952	0.028607			TNXB	2.27
	-1.137	0.02873			PSENEN	5.75
	1.0057	0.028994			ZPBP	2.06
	1.7935	0.029021			JMJD7-PLA2G4B	2.62
	1.5125	0.029096			LPCAT2	1.82
	1.0856	0.029144			PAFAH2	2.25
	1.0731	0.029174			KCNF1	1.99
	1.3921	0.029185			RPS24	3.26
	1.214	0.029219			KIAA1024L	2.19
	1.222	0.029225			PRRC1	1.91
	1.0224	0.029398			KIAA1958	3.34
	1.1837	0.02363			PARP4	2.06
	1.0197	0.029781			NPTXR	2.59
	1.7571	0.023851			KLF7	1.94
	1.0268	0.029946			KLHL23	2.68
	1.1582	0.030161			KRTAP15-1	2.15
	1.0217	0.030222			KRTAP5-10	1.83
	1.2342	0.030277			LAD1	2.52
	1.6119	0.030458			S100A14	2.65
	1.1458	0.030544			LAMTOR2	6.02
	1.8804	0.024709			MIOS	2.78
	1.1971	0.031003			NF2	2.52
	1.1325	0.024928			MAFK	1.89
	1.2667	0.031127			NFE2L3	2.25
	1.0651	0.03131			MAGEL2	1.92
	1.8089	0.031633			RAB3B	3.2
	1.3515	0.031669			RHOF	1.83
	1.3531	0.031993			RPS6KB2	1.97
	1.1746	0.032133			S1PR3	2.48
	1.2406	0.032418			MCM3AP	2.03
	1.4499	0.03255			NUP62CL	2.11
	1.2261	0.032593			METTL9	2.01
	1.1244	0.032646			MOXD1	1.97
	1.0443	0.03265			MIER3	2.32
	1.1464	0.03281			MPV17L2	2.23
	1.2868	0.032971			MRPS18B	1.98
	1.1329	0.033003			MRM1	2
	1.2857	0.033291			PUSL1	2.73
	1.3612	0.033292			UBE4A	2.04
	1.626	0.033344			MRPL40	2.22
	1.3374	0.033473			MTBP	1.49
	1.7107	0.033753			RNF138	2.59
	1.3402	0.033841			ORAI3	2.12
	1.4744	0.034057			TOM1L2	2.72
	1.165	0.034113			MUC13	2.27
	1.269	0.034181			ST6GALNAC4	1.97
	1.0025	0.034282			RAB27B	2.69
	1.1362	0.034446			PIGO	1.94
	1.1821	0.034449			TRIM10	2.12
	1.3366	0.034458			RBM27	2.04
	1.4978	0.034506			NEK8	2.28
	1.306	0.034575			XPNPEP3	1.82
	2.8302	0.027813			NPB	1.91
	1.2751	0.034814			UCN	2.53
	1.5388	0.034983			RCN2	1.84
	1.4773	0.035037			RIC8B	2.3
	1.4393	0.035333			SLC16A2	2.02
	1.2208	0.035565			PER3	3.82
	1.1319	0.035589			OR5AP2	2.61
	1.0125	0.035621			SAC3D1	1.87
	1.196	0.035726			ODF3B	2.38
	1.1175	0.035737			ONECUT3	2.65
	1.171	0.035824			PDCD5	2.13
	1.3094	0.035907			PDP1	3.06
	1.2229	0.036109			PIANP	3.8
	1.1888	0.036181			ZBED6	1.87
	1.0004	0.036266			TRMT1	2.4
	1.2455	0.03627			PLAC8L1	2.81
	1.046	0.036484			PRAMEF20	2.67
	1.146	0.036748			PRAMEF9	2.01
	1.014	0.036774			PRPS1	2.47
	1.023	0.036919			SPPL3	6.65
	1.0719	0.036986			PSMB9	2.87
	1.0722	0.037023			TAP2	2.32
	1.434	0.037076			RALGAPB	3.18
	1.0193	0.03714			RBM15	1.93
	1.9943	0.037159			S100P	2.34
	1.0603	0.037175			TMEM160	2.41
	1.124	0.03752			SLC46A3	7.67
	1.421	0.037803			SLC30A3	2.03
	1.1984	0.037868			SLC30A6	2.05
	1.6598	0.038076			SLC9A9	2.13
	1.0508	0.038089			SPIN1	1.92
	1.0704	0.03812			ZCCHC9	2.07
	1.0154	0.038134			STON1	2.32
	1.1406	0.038276			YPEL4	2.61
	2.2008	0.030894			TFDP3	2.08
	1.0426	0.038585			VENTX	1.95
	1.9805	0.031014			UBN1	1.86
	-1.1845	0.038709			UCN2	1.89
	1.292	0.038856
	1.7271	0.038861
	1.2589	0.03888
	1.0532	0.03888
	1.11	0.038923
	1.2501	0.039027
	1.1798	0.039128
	1.1765	0.039147
	1.1401	0.039308
	1.4742	0.039394
	1.7622	0.039409
	1.3371	0.039427
	1.035	0.03967
	1.2086	0.03984
	1.3686	0.03985
	1.2462	0.039905
	1.1223	0.040007
	1.2591	0.040059
	1.1871	0.04009
	1.4961	0.040125
	1.4701	0.040474
	1.036	0.04051
	1.0905	0.040592
	1.1614	0.04061
	1.5041	0.032676
	1.0056	0.040736
	1.4526	0.040793
	1.1146	0.040831
	1.4051	0.040862
	-1.3325	0.040996
	1.0641	0.04116
	1.0409	0.04171
	1.2274	0.041784
	-1.7499	0.041796
	1.1138	0.041959
	1.5726	0.042
	1.2794	0.042282
	1.2435	0.042623
	1.0752	0.042642
	1.0475	0.042827
	1.004	0.042922
	1.2733	0.043205
	1.4373	0.043565
	1.137	0.043695
	1.5605	0.043714
	1.1964	0.04373
	1.4313	0.04386
	-1.014	0.044014
	1.4546	0.044111
	1.0066	0.044115
	1.0209	0.044162
	1.8008	0.035514
	1.4299	0.044331
	1.1165	0.044365
	1.0061	0.044401
	1.1008	0.044467
	1.2978	0.03581
	1.0717	0.044825
	1.3019	0.044865
	2.0083	0.044906
	1.0387	0.044949
	1.4912	0.045014
	1.5712	0.045155
	1.1181	0.045191
	2.907	0.036524
	1.1333	0.045499
	1.1399	0.045711
	2.9992	0.0264
	1.3149	0.046146
	1.7566	0.037291
	1.0471	0.046431
	1.2443	0.04646
	1.2934	0.046567
	1.1785	0.046602
	1.259	0.046613
	1.5435	0.04662
	1.4159	0.046743
	-1.3129	0.046787
	4.2873	0.014199
	1.2454	0.046915
	1.3738	0.037797
	1.0008	0.047231
	1.0233	0.047388
	1.3103	0.0476
	1.1298	0.047651
	1.0432	0.047726
	1.1741	0.047772
	1.066	0.047807
	1.355	0.048128
	1.0345	0.048235
	1.4788	0.048239
	1.0577	0.048333
	1.0267	0.048398
	1.5362	0.048481
	1.0539	0.048595
	4.1017	0.014796
	1.7108	0.048824
	1.0213	0.048895
	2.3561	0.048906
	2.2915	0.03937
	1.7191	0.049003
	1.2514	0.049012
	1.1045	0.049088
	1.7994	0.049155
	-1.2366	0.049251
	1.6663	0.049296
	1.4081	0.049377
	1.0729	0.049479
	1.0802	0.04952
	1.1545	0.049679
	1.0294	0.049745
	1.7018	0.049917
	1.5929	0.045223
	1.5846	0.046839
	1.2387	0.046068
	2.438	0.049417
	3.3992	0.032157
	2.9607	0.032571

## Sheet: Fig.3
	Fig.3b
	KIF(μM)	Control			AMA
	0	101.177	101.239	97.7076	9.66543	9.16976	8.55019
	5	93.7423	102.416	103.532	23.6679	29.8637	21.6233
	10	92.3172	93.6183	99.3185	36.6791	39.715	44.2379
	15	79.9257	83.5812	88.9715	48.0174	50.6815	44.9814
	20	88.5998	83.0855	83.0235	51.6109	53.4696	47.3358
	Fig.3c
	Control	KIF	AMA	-12	0	+1	+6
	95.4744	94.918	28.1504	64.3293	69.9187	59.7452	46.3154
	95.5857	93.9166	23.1707	68.1911	67.2764	66.6322	49.0703
	97.9225	91.1347	27.3374	67.1748	59.4512	61.6391	53.3747
	108.828	102.819	26.3211	77.7439	72.4594	65.427	44.7658
	101.038	104.599	30.5894	57.7236	56.0976	58.7121	54.5799
	101.15	90.9121	35.4675	66.1585	76.9309	59.2287	44.7658
	Fig.3d
		Control						AMA
	sgControl	101.935	98.9096	95.8846	91.523	101.231	110.517	67.2529	50.4397	66.7605	49.9472	59.3739	58.6704
	sgSTT3B#1	91.5947	96.2567	100.507	109.557	104.415	97.6964	91.2519	101.741	81.3109	92.0746	94.337	84.1218
	sgSTT3B#2	100.717	102.481	87.5281	94.5106	109.181	105.584	97.755	86.8228	91.1252	91.0546	83.7195	84.5658
	Fig.3e
		Control						AMA
	sgControl	89.4097	103.993	115.625	96.0069	103.299	92.0139	29.6875	30.5556	33.6806	32.1181	34.7222	35.4167
	sgSTT3B#1	83.6574	110.518	104.368	95.4147	107.715	89.2647	59.6907	53.3599	60.0525	49.3805	49.1996	65.298
	sgSTT3B#2	90.7418	107.062	110.504	98.5757	107.062	86.1128	53.0564	56.2611	56.5579	52.1662	51.8694	42.3739
	Fig.3f	HAP1
	sgControl	sgSTT3B#1	sgSTT3B#2
	101.114	66.0969	68.8164
	109.946	61.8752	63.8436
	116.576	70.6294	71.3546
	93.784	53.4577	58.2492
	78.5807	71.0438	75.1878
	sgControl				sgSTT3B#1				sgSTT3B#2
	time	Relative Intensity (mAU)×1000			time	Relative Intensity (mAU)×1000			time	Relative Intensity (mAU)×1000
	11.008	-19			11.2	7			11.008	4
	11.0187	-15			11.2107	-6			11.0187	0
	11.0293	4			11.2213	1			11.0293	2
	11.04	2			11.232	2			11.04	-6
	11.0507	-9			11.2427	-7			11.0507	-3
	11.0613	6			11.2533	1			11.0613	3
	11.072	-7			11.264	4			11.072	0
	11.0827	-14			11.2747	3			11.0827	10
	11.0933	-11			11.2853	11			11.0933	5
	11.104	3			11.296	6			11.104	3
	11.1147	-7			11.3067	7			11.1147	9
	11.1253	4			11.3173	-13			11.1253	20
	11.136	2			11.328	-7			11.136	17
	11.1467	4			11.3387	-3			11.1467	5
	11.1573	-8			11.3493	-12			11.1573	15
	11.168	-4			11.36	-5			11.168	14
	11.1787	-1			11.3707	-9			11.1787	13
	11.1893	6			11.3813	-4			11.1893	15
	11.2	16			11.392	1			11.2	19
	11.2107	15			11.4027	8			11.2107	22
	11.2213	6			11.4133	-4			11.2213	25
	11.232	26			11.424	11			11.232	40
	11.2427	29			11.4347	-1			11.2427	43
	11.2533	32			11.4453	0			11.2533	48
	11.264	38			11.456	12			11.264	58
	11.2747	49			11.4667	5			11.2747	59
	11.2853	65			11.4773	0			11.2853	62
	11.296	71			11.488	10			11.296	63
	11.3067	77			11.4987	27			11.3067	74
	11.3173	95			11.5093	39			11.3173	79
	11.328	115			11.52	47			11.328	92
	11.3387	133			11.5307	45			11.3387	102
	11.3493	135			11.5413	47			11.3493	112
	11.36	143			11.552	62			11.36	114
	11.3707	154			11.5627	66			11.3707	118
	11.3813	174			11.5733	63			11.3813	123
	11.392	192			11.584	74			11.392	134
	11.4027	203			11.5947	95			11.4027	130
	11.4133	213			11.6053	99			11.4133	137
	11.424	210			11.616	110			11.424	143
	11.4347	224			11.6267	132			11.4347	141
	11.4453	220			11.6373	141			11.4453	134
	11.456	245			11.648	127			11.456	143
	11.4667	235			11.6587	139			11.4667	140
	11.4773	233			11.6693	138			11.4773	144
	11.488	229			11.68	158			11.488	143
	11.4987	214			11.6907	156			11.4987	146
	11.5093	207			11.7013	156			11.5093	143
	11.52	201			11.712	164			11.52	132
	11.5307	199			11.7227	162			11.5307	122
	11.5413	189			11.7333	159			11.5413	117
	11.552	163			11.744	154			11.552	117
	11.5627	154			11.7547	143			11.5627	114
	11.5733	130			11.7653	125			11.5733	110
	11.584	132			11.776	115			11.584	100
	11.5947	115			11.7867	102			11.5947	94
	11.6053	108			11.7973	102			11.6053	99
	11.616	95			11.808	95			11.616	90
	11.6267	85			11.8187	73			11.6267	83
	11.6373	77			11.8293	65			11.6373	72
	11.648	54			11.84	60			11.648	69
	11.6587	54			11.8507	61			11.6587	71
	11.6693	55			11.8613	52			11.6693	59
	11.68	38			11.872	40			11.68	57
	11.6907	35			11.8827	38			11.6907	53
	11.7013	45			11.8933	30			11.7013	48
	11.712	30			11.904	24			11.712	41
	11.7227	25			11.9147	25			11.7227	31
	11.7333	21			11.9253	17			11.7333	25
	11.744	35			11.936	11			11.744	23
	11.7547	28			11.9467	9			11.7547	21
	11.7653	17			11.9573	6			11.7653	9
	11.776	18			11.968	11			11.776	12
	11.7867	18			11.9787	4			11.7867	2
	11.7973	14			11.9893	3			11.7973	6
	11.808	17			12	4			11.808	11
	11.8187	6			12.0107	-4			11.8187	13
	11.8293	15			12.0213	2			11.8293	0
	11.84	12			12.032	12			11.84	8
	11.8507	2			12.0427	13			11.8507	18
	11.8613	8			12.0533	14			11.8613	4
	11.872	7			12.064	4			11.872	4
	11.8827	7			12.0747	3			11.8827	-2
	11.8933	8			12.0853	6			11.8933	5
	11.904	9			12.096	5			11.904	-1
	11.9147	5			12.1067	4			11.9147	-3
	11.9253	5			12.1173	3			11.9253	-11
	11.936	-3			12.128	-11			11.936	-4
	11.9467	8			12.1387	-1			11.9467	-8
	11.9573	11			12.1493	-8			11.9573	8
	11.968	7			12.16	-5			11.968	3
	11.9787	-1			12.1707	-4			11.9787	11
	11.9893	0			12.1813	3			11.9893	7
					12.192	13
	Fig.3g	HepG2
	sgControl	sgSTT3B#1	sgSTT3B#2
	105.311	70.1233	69.08
	100.632	63.8318	69.9652
	101.423	83.2754	87.4802
	86.7215	68.4793	78.2169
	105.975	57.0029	67.6573
	sgControl				sgSTT3B#1				sgSTT3B#2
	time	Relative Intensity (mAU)			time	Relative Intensity (mAU)			time	Relative Intensity (mAU)
	11.2	6			11.4027	-3			11.2	-10
	11.2107	9			11.4133	0			11.2107	-12
	11.2213	14			11.424	-2			11.2213	-15
	11.232	19			11.4347	-8			11.232	-9
	11.2427	20			11.4453	-16			11.2427	-17
	11.2533	15			11.456	-10			11.2533	-13
	11.264	2			11.4667	-3			11.264	-10
	11.2747	9			11.4773	-12			11.2747	-16
	11.2853	-5			11.488	-6			11.2853	-17
	11.296	-2			11.4987	-4			11.296	-8
	11.3067	15			11.5093	-12			11.3067	-18
	11.3173	12			11.52	-8			11.3173	-7
	11.328	13			11.5307	-10			11.328	1
	11.3387	6			11.5413	-8			11.3387	-10
	11.3493	6			11.552	-10			11.3493	-11
	11.36	-1			11.5627	-26			11.36	2
	11.3707	-7			11.5733	-7			11.3707	-2
	11.3813	2			11.584	-7			11.3813	-4
	11.392	3			11.5947	-7			11.392	-2
	11.4027	9			11.6053	-8			11.4027	-10
	11.4133	20			11.616	-10			11.4133	-6
	11.424	19			11.6267	-3			11.424	-7
	11.4347	25			11.6373	-2			11.4347	-6
	11.4453	24			11.648	-9			11.4453	-7
	11.456	19			11.6587	0			11.456	11
	11.4667	25			11.6693	3			11.4667	3
	11.4773	27			11.68	5			11.4773	16
	11.488	42			11.6907	6			11.488	22
	11.4987	36			11.7013	1			11.4987	21
	11.5093	55			11.712	1			11.5093	36
	11.52	66			11.7227	14			11.52	39
	11.5307	68			11.7333	17			11.5307	39
	11.5413	85			11.744	27			11.5413	49
	11.552	97			11.7547	27			11.552	73
	11.5627	89			11.7653	34			11.5627	79
	11.5733	104			11.776	37			11.5733	97
	11.584	108			11.7867	43			11.584	107
	11.5947	121			11.7973	48			11.5947	119
	11.6053	131			11.808	57			11.6053	119
	11.616	140			11.8187	69			11.616	127
	11.6267	153			11.8293	62			11.6267	135
	11.6373	157			11.84	78			11.6373	136
	11.648	164			11.8507	85			11.648	140
	11.6587	185			11.8613	100			11.6587	161
	11.6693	182			11.872	106			11.6693	160
	11.68	186			11.8827	126			11.68	154
	11.6907	187			11.8933	122			11.6907	148
	11.7013	178			11.904	130			11.7013	144
	11.712	179			11.9147	134			11.712	137
	11.7227	172			11.9253	125			11.7227	134
	11.7333	165			11.936	130			11.7333	129
	11.744	170			11.9467	137			11.744	131
	11.7547	162			11.9573	139			11.7547	116
	11.7653	148			11.968	130			11.7653	114
	11.776	145			11.9787	132			11.776	98
	11.7867	126			11.9893	131			11.7867	98
	11.7973	116			12	130			11.7973	87
	11.808	113			12.0107	117			11.808	83
	11.8187	100			12.0213	117			11.8187	78
	11.8293	91			12.032	113			11.8293	65
	11.84	90			12.0427	107			11.84	59
	11.8507	81			12.0533	97			11.8507	46
	11.8613	74			12.064	83			11.8613	43
	11.872	62			12.0747	65			11.872	35
	11.8827	61			12.0853	73			11.8827	24
	11.8933	52			12.096	56			11.8933	23
	11.904	38			12.1067	51			11.904	20
	11.9147	46			12.1173	46			11.9147	18
	11.9253	39			12.128	31			11.9253	17
	11.936	37			12.1387	41			11.936	20
	11.9467	36			12.1493	23			11.9467	10
	11.9573	37			12.16	11			11.9573	-3
	11.968	16			12.1707	12			11.968	-3
	11.9787	21			12.1813	1			11.9787	11
	11.9893	11			12.192	14			11.9893	2
	12	12			12.2027	2			12	-1
	12.0107	11			12.2133	7			12.0107	0
	12.0213	4			12.224	2			12.0213	-2
	12.032	8			12.2347	1			12.032	2
	12.0427	10			12.2453	-1			12.0427	9
	12.0533	12			12.256	4			12.0533	7
	12.064	4			12.2667	-1			12.064	2
	12.0747	2			12.2773	-7			12.0747	-1
	12.0853	19			12.288	-13			12.0853	-5
	12.096	3			12.2987	-5			12.096	-9
	12.1067	13			12.3093	-7			12.1067	-6
	12.1173	21			12.32	-1			12.1173	-5
	12.128	17			12.3307	-8			12.128	2
	12.1387	19			12.3413	-11			12.1387	-4
	12.1493	10			12.352	-8			12.1493	-2
	12.16	22			12.3627	-12			12.16	-2
	12.1707	19			12.3733	-16			12.1707	3
	12.1813	11			12.384	-16			12.1813	-4
	12.192	10			12.3947	-12			12.192	1
	Fig.3h	HAP1							Fig.3i	HepG2

## Sheet: Fig.4
	Fig.4b
	Ponatinib	Terfenadine	Lomitapide	Nilotinib	Voxilaprevir	Lonafarnib	Dutasteride	Capmatinib	Eltrombopag	Vorapaxar	Pimozide	Posaconazole	Indocyanine green	Hesperidin	Teniposide	Digitoxin	Deslanoside	Simeprevir	Glecaprevir	Everolimus	Venetoclax	Tannic acid	Indinavir sulfate	Amphotericin B	DMSO
	0.064879	0.454153	0.908306	1.62198	3.08175	3.63323	5.2552	7.78548	10.0563	13.7544	9.69942	28.8063	92.6473	0.908306	2.04369	2.91956	2.952	4.41177	7.62329	8.95331	14.2085	12.7487	14.1761	17.9066	11.8729
	0	0.259516	0.973185	2.27077	3.08175	4.93081	7.46109	8.88843	10.1211	11.7431	19.8854	27.898	97.059	1.10294	1.97881	2.98444	2.75736	4.28202	6.45546	10.9646	15.8954	18.8474	14.5005	21.475	13.6246
	0	0.389274	0.973185	1.62198	3.27639	3.82786	5.44984	7.33133	9.66698	12.9109	17.7444	28.9361	90.8955	1.42734	1.84905	3.6981	3.34127	5.06057	6.9745	10.3806	11.7431	13.3975	16.7064	15.8305	12.9109
	Fig.4c
	Ponatinib	Terfenadine	Lomitapide	Nilotinib	Voxilaprevir	Lonafarnib	Dutasteride	Capmatinib	Eltrombopag	Vorapaxar	Pimozide	Posaconazole	Indocyanine green	Hesperidin	Teniposide	Digitoxin	Deslanoside	Simeprevir	Glecaprevir	Everolimus	Venetoclax	Tannic acid	Indinavir sulfate	Amphotericin B	DMSO
	0.129758	0.519032	0.843427	33.0883	38.8301	66.0469	97.8376	98.0971	55.6662	89.6628	106.239	99.2649	102.055	2.4654	2.43296	2.85468	4.24958	61.1161	84.8293	67.2147	43.7285	75.4219	91.739	95.4371	100.822
	0.064879	0.389274	1.16782	31.2068	39.414	62.1541	95.2424	97.8376	58.9102	82.9803	95.7614	107.634	109.581	4.15226	2.6276	2.4654	5.28764	64.6195	72.6321	60.1429	55.4716	64.3924	85.7376	95.4371	102.12
	0.064879	0.389274	0.908306	28.0277	41.2955	64.8141	96.3454	88.495	55.5365	84.7969	111.819	104.196	99.9786	4.21714	3.08175	2.91956	4.63885	76.2977	74.0594	63.3219	54.3686	57.0611	94.5288	89.5331	97.059
	Fig.4f
	ICG(μM)	CTL			AMA
	1	99.7482	104.355	95.8911	16.2854	16.1247	16.0176
	2	99.5875	93.3198	100.338	27.7495	23.3567	21.5889
	3	95.5161	99.5875	102.052	39.4814	40.0171	37.1243
	4	102.909	98.7304	98.4625	85.0699	90.427	84.1056
	5	104.784	108.909	100.07	96.8554	97.9804	91.5519
	Fig.4g
	ICG(μM)	CTL			AMA
	1	95.1566	105.111	99.7294	38.8217	31.8226	34.8088
	2	98.174	104.115	93.7257	50.3002	48.4338	46.3807
	3	102.374	102.809	103.68	70.9242	68.1557	59.6945
	4	103.555	106.542	103.4	92.4503	83.9892	89.153
	5	94.2856	97.023	97.6141	92.1081	92.8236	89.9306
	Fig.4h
	CTL	ICG	AMA	-12	0	+4	+8	+12 h
	96.1672	94.7019	10.411	80.6663	68.5587	47.6594	38.5594	32.1586
	98.0181	104.188	9.94833	79.0468	53.6747	42.3382	42.0298	31.3874
	105.807	104.188	7.40341	74.7282	50.4357	39.9476	39.3306	30.8475
	Fig.4i
	CTL	ICG	AMA	-12	0	+4	+8	+12 h
	101.264	100.031	39.2846	88.1899	77.2125	61.9488	53.3148	47.6719
	101.326	104.749	34.5051	85.4147	76.2257	65.2174	55.4733	44.6192
	97.4098	101.11	37.6195	83.9963	70.5211	70.7986	56.6759	45.8834

## Sheet: Fig.5
	Fig.5b
	Control	ICG	AMA	AMA+ICG
	699.373	548.973	334.975	501.794
	445.215	540.791	349.74	552.994
	508.744	547.359	406.143	347.636
	581.611	508.744	297.152	471.55
	707.524	412.776	366.835	447.52
	439.119	582.236	421.767	516.252
	445.708	544.558	347.122	450.042
	496.144	498.007	404.535	514.935

## Sheet: Fig.6
	Fig.6a
	HAP1					HepG2
	Distance_(inches)	Gray_Value_red	Gray_Value_green	Gray_Value_blue		Distance_(inches)	Gray_Value_RED	Gray_Value_GREEN	Gray_Value_BLUE
	0	0	0	0		0	0	0	0
	0.01042	0	0	0		0.01042	0	0.022	0
	0.02083	0	0	0		0.02083	0	0	0
	0.03125	0	0	0		0.03125	0.5	0	0
	0.04167	0	0	0		0.04167	0.495	0	0
	0.05208	0	0	0		0.05208	0	0	0
	0.0625	0	0	0		0.0625	0.905	0.302	0
	0.07292	0	0	0		0.07292	1.788	0.282	0
	0.08333	0	0	0		0.08333	3.319	2.393	0
	0.09375	0	0	0		0.09375	7.353	4.32	0
	0.10417	0	0	0		0.10417	4.637	6.244	0
	0.11458	0	0	0		0.11458	9.588	4.45	0
	0.125	0	0	0		0.125	6.564	2.564	0
	0.13542	0	0	0		0.13542	3.675	1.215	0
	0.14583	0	0	0		0.14583	4.409	0.575	0
	0.15625	0	0	0		0.15625	2.809	0.113	0
	0.16667	0	0	0		0.16667	1.315	0	0
	0.17708	0	0	0		0.17708	0.231	0	0
	0.1875	0	0	0		0.1875	1.926	1.776	0
	0.19792	0	0	0		0.19792	2.571	4.149	0
	0.20833	0	0	0		0.20833	6.986	8.162	0
	0.21875	0	0	0		0.21875	15.647	16.05	0
	0.22917	0	0	0		0.22917	22.212	36.419	0.451
	0.23958	0	0	0		0.23958	36.276	62.046	2.857
	0.25	0.269	0	0		0.25	58.857	90.124	3
	0.26042	3.172	0.046	0		0.26042	91.883	110.993	4.501
	0.27083	10.247	1.427	0		0.27083	134.705	126.542	8.081
	0.28125	18.784	9.01	0		0.28125	116.977	135.741	12.553
	0.29167	26.432	11.572	0		0.29167	110.199	113.539	17.718
	0.30208	29.9	25.676	0		0.30208	77.117	76.647	24.794
	0.3125	36.744	45.806	0		0.3125	49.008	53.226	34.282
	0.32292	35.804	49.51	0		0.32292	25.651	25.504	47.322
	0.33333	33.608	38.93	0		0.33333	13.114	12.359	62.519
	0.34375	37.487	30.052	0		0.34375	6.474	6.794	69.878
	0.35417	30.338	27.155	0		0.35417	1.495	0.604	76.362
	0.36458	28.052	27.901	0		0.36458	1.231	0.083	83.343
	0.375	29.376	30.332	0		0.375	1.948	0	89.495
	0.38542	37.735	37.491	0		0.38542	0.063	0	93.008
	0.39583	50.827	41.837	0		0.39583	0.338	0	94.681
	0.40625	58.691	55.33	0		0.40625	0.638	0	96.23
	0.41667	44.728	65.013	0		0.41667	1.757	0	96.138
	0.42708	50.127	65.266	1.261		0.42708	1.007	0	95.047
	0.4375	49.523	58.639	4.666		0.4375	4.369	0	96.748
	0.44792	44.808	59.436	10.347		0.44792	5.879	0	96.831
	0.45833	39.064	62.11	23.031		0.45833	8.144	0	94.353
	0.46875	36.732	57.105	45.035		0.46875	14.217	0	92.754
	0.47917	32.127	55.711	62.953		0.47917	7.663	0	86.38
	0.48958	19.078	42.782	77.792		0.48958	5.333	0.288	83.637
	0.5	22.894	37.735	85.321		0.5	8.747	0.352	81
	0.51042	18.054	27.655	91.532		0.51042	7.765	0.622	81.344
	0.52083	13.149	16.669	98.292		0.52083	12.689	0	84.263
	0.53125	13.3	9.98	101.618		0.53125	19.235	0	84
	0.54167	12.867	6.975	103.973		0.54167	21.354	0.049	83.555
	0.55208	11.256	7.802	107.352		0.55208	23.696	1.469	80.671
	0.5625	11.256	7.271	110.204		0.5625	13.348	0.656	80.792
	0.57292	9.71	6.172	112.921		0.57292	3.688	0.011	84.538
	0.58333	8.494	6.867	114.295		0.58333	2.221	0	90.032
	0.59375	8.59	6.691	117.872		0.59375	0.5	0	101.951
	0.60417	11.403	5.658	123.307		0.60417	1.935	0	107.157
	0.61458	5.788	4.205	124.712		0.61458	0.3	0	116.906
	0.625	4.893	2.679	122.806		0.625	0.047	0	124.689
	0.63542	9.011	2.806	125.946		0.63542	0.184	0	129.487
	0.64583	4.775	1.356	125.933		0.64583	0.342	0	127.511
	0.65625	4.447	1.113	124.606		0.65625	0.101	0	125.766
	0.66667	3.273	2.02	119.769		0.66667	1.272	0	120.68
	0.67708	4.882	2.716	113.252		0.67708	5.56	0	114.5
	0.6875	4.494	2.764	112.568		0.6875	5.339	0	111.363
	0.69792	5.887	3.467	115.992		0.69792	8.652	0	107.542
	0.70833	6.108	3.113	123.684		0.70833	8.463	0.742	109.231
	0.71875	8.949	2.897	129.267		0.71875	15.068	2.807	105.762
	0.72917	7.7	3.836	133.325		0.72917	12.797	1.689	99.118
	0.73958	7.126	3.563	135.868		0.73958	15.517	2.308	98.604
	0.75	8.129	3.116	136.944		0.75	11.097	3.909	98.329
	0.76042	4.768	1.174	141.42		0.76042	9.254	3.027	98.242
	0.77083	3.687	1.208	143.678		0.77083	5.519	4.551	95.984
	0.78125	3.624	0.771	147.665		0.78125	2.017	4.968	90.915
	0.79167	3.862	0.928	153.367		0.79167	2.368	6.672	86.917
	0.80208	3.434	1.13	156.069		0.80208	2.869	5.648	81.398
	0.8125	4.493	2.059	162.011		0.8125	11.282	4.685	77.188
	0.82292	1.402	1.954	164.414		0.82292	17.668	8.187	72.338
	0.83333	1.672	2.725	161.479		0.83333	19.88	12.049	63.54
	0.84375	1.928	3.606	157.415		0.84375	30.48	15.61	55.314
	0.85417	4.549	4.617	152.777		0.85417	24.025	16.386	50.933
	0.86458	2.733	5.708	149.876		0.86458	43.949	18.804	45.887
	0.875	3.561	3.892	141.708		0.875	57.352	19.717	42.446
	0.88542	4.895	3.516	133.46		0.88542	78.101	28.407	39.857
	0.89583	5.594	3.927	130.967		0.89583	88.492	37.017	35.377
	0.90625	8.083	3.71	130.389		0.90625	86.762	39.839	29.706
	0.91667	8.272	4.908	132.519		0.91667	82.441	33.516	24.845
	0.92708	6.592	2.657	136.081		0.92708	61.804	28.267	21.305
	0.9375	6.226	5.288	133.232		0.9375	64.614	18.925	19.281
	0.94792	7.786	6.051	134.598		0.94792	31.277	18.188	16.087
	0.95833	6.057	5.571	135.15		0.95833	16.53	11.494	13.175
	0.96875	4.812	7.622	134.204		0.96875	13.072	8.236	10.73
	0.97917	5.91	4.886	132.801		0.97917	17.798	6.451	8.013
	0.98958	3.366	4.616	131.476		0.98958	6.455	3.966	5.941
	1	3	4.458	132.539		1	1.794	3.279	3
	1.01042	2.859	4.395	136.377		1.01042	0.303	1.514	2.725
	1.02083	1.925	4.475	139.369		1.02083	0.441	0.043	0.233
	1.03125	1.976	2.353	139.649		1.03125	1.681	0	0
	1.04167	5.095	2.655	140.164		1.04167	0.315	0	0
	1.05208	4.277	2.094	142.696		1.05208	0.281	0	0
	1.0625	3.961	1.521	146.778		1.0625	0	0	0
	1.07292	3.126	2.449	149.323		1.07292	0	0	0
	1.08333	3.43	2.648	153.241		1.08333	0	0	0
	1.09375	4.398	3.042	157.093		1.09375	0	0	0
	1.10417	5.566	3.325	160.047		1.10417	0	0	0
	1.11458	3.074	3.045	156.684		1.11458	0	0	0
	1.125	5.234	1.581	150.075		1.125	0	0	0
	1.13542	0.941	0.822	143.127		1.13542	0	0	0
	1.14583	2.896	2.024	133.875		1.14583	0	0	0
	1.15625	1.9	2.073	122.36		1.15625	0	0	0
	1.16667	1.823	1.556	111.67		1.16667	0	0	0
	1.17708	0.799	1.863	103.161		1.17708	0	0	0
	1.1875	1.829	0.565	98.054		1.1875	0	0	0
	1.19792	1.587	0.83	103.307		1.19792	0	0	0
	1.20833	0.651	0.496	115.411		1.20833	0	0	0
	1.21875	1.093	0.274	129.339		1.21875	0	0	0
	1.22917	3.528	1.04	137.539		1.22917	0	0	0
	1.23958	1.692	0.931	142.212		1.23958	0	0	0
	1.25	1.875	1.952	137.585
	1.26042	5.671	1.413	129.243
	1.27083	6.166	1.738	128.991
	1.28125	7.072	2.436	131.534
	1.29167	5.869	1.866	133.668
	1.30208	7.007	2.225	130.518
	1.3125	6.838	1.271	126.301
	1.32292	3.654	2.139	122.413
	1.33333	4.08	1.476	119.613
	1.34375	3.945	1.458	121.015
	1.35417	4.528	0.97	128.863
	1.36458	2.322	0.416	140.13
	1.375	2.246	0.142	148.541
	1.38542	2.425	0.809	157.243
	1.39583	1.004	1.264	155.651
	1.40625	1.827	0.775	153.003
	1.41667	3.166	0.483	150.658
	1.42708	4.002	0.513	145.437
	1.4375	6.663	1.168	141.178
	1.44792	4.738	0.838	142.957
	1.45833	10.634	2.265	145.027
	1.46875	5.528	3.284	148.706
	1.47917	6.881	5.859	150.832
	1.48958	9.557	6.636	149.278
	1.5	17.392	6.922	147.43
	1.51042	14.748	5.814	148.165
	1.52083	14.859	7.218	147.551
	1.53125	19.361	8.727	147.262
	1.54167	23.457	10.037	144.444
	1.55208	27.911	13.465	145.465
	1.5625	48.925	19.837	139.788
	1.57292	54.268	31.822	132.323
	1.58333	77.114	48.466	112.689
	1.59375	108.119	79.075	85.805
	1.60417	131.642	125.366	59.282
	1.61458	145.261	160.508	41.848
	1.625	172.489	165.304	28.88
	1.63542	169.992	175.042	21.046
	1.64583	134.396	163.076	13.488
	1.65625	152.675	165.164	9.368
	1.66667	158.321	165.071	6.83
	1.67708	168.361	154.686	4
	1.6875	192.085	151.002	4
	1.69792	168.379	147.06	4
	1.70833	181.076	152.763	3.235
	1.71875	159.266	150.861	0.094
	1.72917	139.824	145.494	0
	1.73958	120.97	122.285	0
	1.75	133.078	110.475	0
	1.76042	118.466	116.416	0
	1.77083	89.628	113.304	0
	1.78125	67.867	94.218	0
	1.79167	54.408	85.375	0
	1.80208	63.211	84.08	0
	1.8125	60.094	79.359	0
	1.82292	54.633	73.863	0
	1.83333	60.394	77.535	0
	1.84375	65.077	79.906	0
	1.85417	66.211	77.463	0
	1.86458	55.892	60.83	0
	1.875	60.883	62.286	0
	1.88542	78.031	79.485	0
	1.89583	89.687	106.084	0
	1.90625	112.148	123.899	0
	1.91667	109.53	125.075	0
	1.92708	78.243	115.121	0
	1.9375	68.484	128.116	0
	1.94792	49.832	110.763	0
	1.95833	35.964	89.579	0
	1.96875	28.202	54.765	0
	1.97917	20.839	40.678	0
	1.98958	13.328	33.746	0
	2	11.004	30.472	0
	2.01042	16.61	26.139	0
	2.02083	13.35	16.91	0
	2.03125	12.899	22.081	0
	2.04167	14.953	27.027	0
	2.05208	18.971	22.876	0
	2.0625	10.081	17.679	0
	2.07292	4.651	10.823	0
	2.08333	3.805	4.882	0
	2.09375	2.625	3.317	0
	2.10417	1.261	2.592	0
	2.11458	1.276	0.943	0
	2.125	0.183	0.183	0
	2.13542	0	0	0
	2.14583	0	0	0
	2.15625	0	0	0
	2.16667	0	0	0
	2.17708	0	0	0
	2.1875	0	0	0
	2.19792	0	0	0
	2.20833	0	0	0
	2.21875	0	0	0
	2.22917	0	0	0
	2.23958	0	0	0
	2.25	0	0	0
	2.26042	0	0	0
	2.27083	0	0	0
	2.28125	0	0	0
	2.29167	0	0	0
	2.30208	0	0	0
	2.3125	0	0	0
	2.32292	0	0	0
	2.33333	0	0	0
	2.34375	0.617	0	0
	Fig.6c
	ER-	ER+
	153800	1170
	110700	1140
	168400	1150
	Fig.6d
	ICG-	ICG+
	1.01445	2.0029
	0.988442	2.13295
	0.997113	2.14162
	Fig.6e
	ER-	ER+
	520500	8003
	510700	8112
	538900	8423
	Fig.6f
	ICG-	ICG+
	0.978442	1.31429
	0.991768	1.26905
	1.02979	1.28739

## Sheet: Fig.7
	Fig.7c	AST				Fig.7d	ALT				Fig.7e	AST/ALT
	Control	ICG	AMA	AMA+ICG		Control	ICG	AMA	AMA+ICG		Control	ICG	AMA	AMA+ICG
	89	100	331	103		29	29	180	30		3.06897	3.44828	0.868421	3.43333
	108	65	437	251		44	24	244	101		2.45454	2.70833	1.83889	2.48515
	65	81	385	205		23	28	405	88		2.82609	2.89286	1.79098	2.32954
	117	78	258	208		37	29	199	105		3.16216	2.68966	0.950617	1.98095
	84	73	462	251		41	29	532	173		2.04878	2.51724	1.29648	1.45087
	78	81	247	99		28	24	352	44		2.78571	3.375	0.701705	2.25
	Fig.7f	ALP				Fig.7g	BUN				Fig.7h	Cre
	Control	ICG	AMA	AMA+ICG		Control	ICG	AMA	AMA+ICG		Control	ICG	AMA	AMA+ICG
	126	103	212	50		7.5	7.67	10.24	7.7		9	13	16	13
	80	73	93	93		6.74	6.17	11.02	9.55		10	11	13	14
	96	96	130	132		6.46	7.35	9.75	9.45		12	12	13	12
	50	97	145	89		5.18	7.36	9.57	10.21		11	7	13	12
	60	94	181	92		8.18	7.39	10.64	10.14		13	10	21	13
	54	47	154	81		8.4	8.88	10.53	9.1		13	13	17	12
	Fig.7j
	Liver Necrosis					Liver Inflammation
	Control	ICG	AMA	AMA+ICG		Control	ICG	AMA	AMA+ICG
	0	0	2	1		0	0	0	0
	0	0	2	0		0	0	1	1
	0	0	3	0		0	0	1	0
	Fig.7k
	Kidney Necrosis					Kidney Inflammation
	Control	ICG	AMA	AMA+ICG		Control	ICG	AMA	AMA+ICG
	0	0	1	1		0	0	0	0
	0	0	1	1		0	0	0	0
	0	0	2	1		0	0	0	0
	Fig.7l
	Days elapsed	Control	ICG	AMA	AMA+ICG
	30	0
	30	0
	30	0
	30	0
	30	0
	30	0
	30		0
	30		0
	30		0
	30		0
	30		0
	30		0
	7			1
	4			1
	2			1
	5			1
	2			1
	30			0
	30				0
	8				1
	30				0
	3				1
	5				1
	30				0

## Sheet: Fig.8
	Fig.8b	SNA
	Control	ICG	AMA	AMA+ICG
	83.9226	54.3563	84.7919	56.5805
	127.167	60.8115	127.419	75.0753
	88.9099	61.8785	110.595	61.5615
	Fig.8d	PHA-L
	Control	ICG	AMA	AMA+ICG
	99.3829	68.4883	104.251	42.4651
	93.6184	44.0472	109.144	72.6749
	106.999	70.5116	99.4341	49.5296

## Sheet: Fig.S1
	Fig.S1a	STT3B		Fig.S1b	MGAT1		Fig.S1c	ALG10		Fig.S1d	STT3A		Fig.S1e	RPN2
	Control	AMA		Control	AMA		Control	AMA		Control	AMA		Control	AMA
	8.9299	61990		347.54	215750		46.626	169.34		54.604	214.28		6.0286	59.864
	31.311	64979		111.17	67924		127.02	266.98		103.41	230.21		1.2249	14.086
	10.269	15.008		38.813	18816		55.988	110.49		24.162	76.458		6.202	26.843
				86.481	2943.8		20.702	89.647		38.414	44.018

## Sheet: Fig.S2
	Fig.S2a					Fig.S2b
	sgControl	sgSTT3B#1	sgSTT3B#2			sgControl	sgSTT3B#1	sgSTT3B#2
	1.02284	0.108261	0.196497			1.00646	0.131695	0.221498
	1.02995	0.103133	0.185898			0.958796	0.139204	0.235756
	0.947752	0.1235	0.187191			1.03476	0.128985	0.263407
	Fig.S2c
	AMA (μM)	NT			STT3B#1			STT3B#2
	0.1	1.1162	0.957749	0.926058	0.933789	0.962738	1.08657	0.990132	0.861842	1.14803
	0.2	0.778171	0.688382	0.65141	1.03541	1.13865	1.17856	1.14803	1.13487	1.10855
	0.5	0.672537	0.529931	0.630283	0.967464	0.925458	0.908765	1.01316	0.815789	0.865132
	1	0.450705	0.482396	0.508804	0.787335	0.764224	0.714279	0.713816	0.740132	0.671053
	2	0.366198	0.445424	0.355635	0.578029	0.514783	0.499827	0.391447	0.523026	0.434211
	Fig.S2d
	sgSTT3B	-	-	+(#1)	+(#2)
	shSTT3A	-	+	+	+
		109.49	6.34697	6.99894	5.45147
		96.803	6.0613	5.87572	5.40187
		93.7074	5.30535	6.33366	5.8522
	Fig.S2e
	sgSTT3B	shSTT3A	Control						AMA
	-	-	93.6622	97.7412	103.744	98.8571	105.476	100.512	32.7087	34.7097	38.4423	30.6307	32.7856	31.9775
	-	+	114.38	94.1822	97.768	109.184	96.3044	88.1815	55.397	58.6169	57.2265	58.9096	54.2261	50.4208
	+(#1)	+	94.4534	102.398	90.6282	108.283	112.255	91.9523	96.6603	87.3915	106.812	86.803	91.9523	95.3362
	+(#2)	+	97.3591	94.2782	93.662	98.2394	114.349	102.113	94.2782	82.5704	96.4789	97.6232	84.331	84.8591
	Fig.S2f
	NGI(μM)	AMA			Control
	0	36.0393	47.3597	47.1448	108.834	101.383	89.7757
	5	70.7888	78.8851	79.2434	117.719	104.034	85.9067
	10	57.4622	58.107	64.6987	69.7141	70.8605	68.7827
	15	32.0269	32.0269	33.3166	45.9268	51.2288	58.9668
	20	20.2049	21.1364	20.5632	45.067	47.718	46.285

[truncated: 4 more sheets: Fig.S3, Fig.S4, Fig.S5, Fig.S6]
